# Supplementary material for: (5Z,7Z,9Z)-5,10-Di­bromo­benzo[8]annulene
Source: Acta Crystallogr Sect E Struct Rep Online. 2013 Oct 16;69(Pt 11):o1641. doi: 10.1107/S1600536813027797 (PMC3884309; doi:10.1107/S1600536813027797)
Supplement: Supplementary file 1 [file e-69-o1641-sup1.cif]

##############################################################################
#                                                                            #
# This CIF contains the data in a paper accepted for publication in          #
# Acta Crystallographica Section E. It conforms to the requirements of       #
# Notes for Authors for Acta Crystallographica Section E, and has been       #
# peer reviewed under the auspices of the IUCr Commission on Journals.       #
#                                                                            #
# Full details of the Crystallographic Information File format               #
# are given in the paper "The Crystallographic Information File (CIF):       #
# a New Standard Archive File for Crystallography" by S. R. Hall, F. H.      #
# Allen and I. D. Brown [Acta Cryst. (1991), A47, 655-685].                  #
#                                                                            #
# The current version of the core CIF dictionary is obtainable from          #
# ftp://ftp.iucr.org/pub/cif_core.dic.                                       #
#                                                                            #
# Software is freely available for graphical display of the structure(s)     #
# in this CIF. For information consult the CIF software page                 #
# http://www.iucr.org/resources/cif/software.                                #
#                                                                            #
# This file may be used for bona fide research purposes within the           #
# scientific community so long as proper attribution is given to the journal # 
# article from which it was obtained.                                        #
#                                                                            #
##############################################################################
data_general
_audit_creation_method     SHELXL-2013
_journal_date_recd_electronic     2013-09-10
_journal_date_accepted     2013-10-10
_journal_name_full     'Acta Crystallographica, Section E'
_journal_year     2013
_journal_volume     69
_journal_issue     11
_journal_page_first     o1641
_journal_page_last     o1641
_journal_paper_category     QO
_journal_paper_doi     10.1107/S1600536813027797
_journal_coeditor_code     HG5345
_publ_contact_author_name     'Ren\'e T. Boer\'e'
_publ_contact_author_address
;
Department of Chemistry and Biochemistry,
University of Lethbridge,
Lethbridge, AB, Canada T1K3M4
;
_publ_contact_author_email     'boere@uleth.ca'
_publ_contact_author_fax     '+14033292057'
_publ_contact_author_phone     '+14033292045'
_publ_section_title
;
(5<i>Z</i>,7<i>Z</i>,9<i>Z</i>)-5,10-Dibromobenzo[8]annulene
;
loop_
    _publ_author_name
    _publ_author_footnote
    _publ_author_address
    'Bender, Christopher O.' .
;
Department of Chemistry and Biochemistry,
University of Lethbridge,
Lethbridge, AB,
Canada T1K3M4
;
    'Boer\'e, Ren\'e T.' .
;
Department of Chemistry and Biochemistry,
University of Lethbridge,
Lethbridge, AB,
Canada T1K3M4
;
data_I
_database_code_depnum_ccdc_archive     'CCDC 965684'
_chemical_name_systematic
;
(5<i>Z</i>,7<i>Z</i>,9<i>Z</i>)-5,10-Dibromobenzo[8]annulene
;
_chemical_name_common
;
3,8-Dibromobenzocyclo-octateraene
;
_chemical_formula_moiety     'C12 H8 Br2'
_chemical_formula_sum     'C12 H8 Br2'
_chemical_formula_iupac     'C12 H8 Br2'
_chemical_formula_weight     312.00
_chemical_melting_point     366
_space_group_crystal_system     monoclinic
_space_group_name_H-M_alt     'P 21/c'
_space_group_name_Hall     '-P 2ybc'
loop_
    _space_group_symop_operation_xyz
    'x, y, z'
    '-x, y+1/2, -z+1/2'
    '-x, -y, -z'
    'x, -y-1/2, z-1/2'
_cell_length_a     8.5289(5)
_cell_length_b     8.3630(5)
_cell_length_c     15.5645(9)
_cell_angle_alpha     90
_cell_angle_beta     105.2980(6)
_cell_angle_gamma     90
_cell_volume     1070.83(11)
_cell_formula_units_Z     4
_cell_measurement_reflns_used     9956
_cell_measurement_theta_min     2.48
_cell_measurement_theta_max     28.97
_cell_measurement_temperature     173(2)
_exptl_crystal_description     'block'
_exptl_crystal_colour     'colourless'
_exptl_crystal_size_max     0.155
_exptl_crystal_size_mid     0.089
_exptl_crystal_size_min     0.084
_exptl_crystal_density_diffrn     1.935
_exptl_crystal_F_000     600
loop_
    _exptl_crystal_face_index_h
    _exptl_crystal_face_index_k
    _exptl_crystal_face_index_l
    _exptl_crystal_face_perp_dist
    0.00 0.00 -0.50 0.0480
    0.00 0.00 0.50 0.0720
    -1.00 0.00 0.00 0.0420
    -1.00 -1.00 0.00 0.0400
    1.00 1.00 0.00 0.0490
    1.00 -1.00 -1.00 0.0430
    -1.00 1.00 1.00 0.0800
    -1.00 1.00 0.00 0.0440
    1.00 -1.00 0.00 0.0440
    0.00 2.00 -0.50 0.0500
    0.00 -2.00 0.50 0.0560
    1.00 -2.00 -0.50 0.0290
    -1.00 2.00 0.50 0.0740
    1.00 2.00 -1.00 0.0350
    1.00 2.00 -0.50 0.0090
    -1.00 -2.00 0.50 0.0340
    -1.00 -2.00 1.00 0.0550
    0.00 1.00 0.00 0.0440
    0.00 -1.00 0.00 0.0400
_exptl_absorpt_coefficient_mu     7.524
_exptl_absorpt_correction_type     multi-scan
_exptl_absorpt_process_details
;
(SADABS; Bruker, 2008)
;
_shelx_estimated_absorpt_T_min     0.452
_shelx_estimated_absorpt_T_max     0.532
_exptl_absorpt_correction_T_min     0.5104
_exptl_absorpt_correction_T_max     0.7458
_diffrn_ambient_temperature     173(2)
_diffrn_radiation_type     MoK\a
_diffrn_radiation_wavelength     0.71073
_diffrn_radiation_monochromator     graphite
_diffrn_measurement_device_type
;
Bruker APEXII CCD area-detector
;
_diffrn_measurement_method     '\f and \w scans'
_diffrn_detector_area_resol_mean     66.06
_diffrn_reflns_number     15053
_diffrn_reflns_av_R_equivalents     0.0231
_diffrn_reflns_theta_min     2.476
_diffrn_reflns_theta_max     27.387
_diffrn_reflns_theta_full     25.500
_diffrn_measured_fraction_theta_max     0.998
_diffrn_measured_fraction_theta_full     0.996
_diffrn_reflns_limit_h_min     -11
_diffrn_reflns_limit_h_max     11
_diffrn_reflns_limit_k_min     -10
_diffrn_reflns_limit_k_max     10
_diffrn_reflns_limit_l_min     -20
_diffrn_reflns_limit_l_max     20
_refine_special_details
;
Structure first solved in <i>P</i>2~1~; used the <i>PLATON</i> "Addsym" tool to
find the true space group and refinement continued in <i>P</i>2~1~/c (Spek,
2009).
;
_reflns_number_total     2426
_reflns_number_gt     2217
_reflns_threshold_expression     I>2\s(I)
_refine_ls_structure_factor_coef     Fsqd
_refine_ls_matrix_type     full
_refine_ls_R_factor_all     0.0207
_refine_ls_R_factor_gt     0.0174
_refine_ls_wR_factor_gt     0.0385
_refine_ls_wR_factor_ref     0.0394
_refine_ls_goodness_of_fit_ref     1.039
_refine_ls_restrained_S_all     1.039
_refine_ls_number_reflns     2426
_refine_ls_number_parameters     127
_refine_ls_number_restraints     0
_refine_ls_hydrogen_treatment     constr
_refine_ls_weighting_scheme     calc
_refine_ls_weighting_details
              'w=1/[\s^2^(Fo^2^)+(0.0171P)^2^+0.5892P] where P=(Fo^2^+2Fc^2^)/3'
_atom_sites_solution_hydrogens     geom
_atom_sites_solution_primary     dual
_atom_sites_solution_secondary     difmap
_refine_ls_shift/su_max     0.001
_refine_ls_shift/su_mean     0.000
_refine_diff_density_max     0.489
_refine_diff_density_min     -0.463
_refine_ls_extinction_method     none
_refine_ls_extinction_coef     .
loop_
    _atom_type_symbol
    _atom_type_description
    _atom_type_scat_dispersion_real
    _atom_type_scat_dispersion_imag
    _atom_type_scat_source
    'C' 'C' 0.0033 0.0016
                         'International Tables Vol C Tables 4.2.6.8 and 6.1.1.4'
    'Br' 'Br' -0.2901 2.4595
                         'International Tables Vol C Tables 4.2.6.8 and 6.1.1.4'
    'H' 'H' 0.0000 0.0000
                         'International Tables Vol C Tables 4.2.6.8 and 6.1.1.4'
_computing_data_collection     'APEX2 (Bruker, 2008)'
_computing_cell_refinement     'SAINT-Plus (Bruker, 2008)'
_computing_data_reduction     'SAINT-Plus (Bruker, 2008)'
_computing_structure_solution     'SHELXD (Sheldrick, 2008)'
_computing_structure_refinement     'SHELXL2013 (Sheldrick, 2008)'
_computing_molecular_graphics     'Mercury (Macrae <i>et al.</i>, 2006)'
_computing_publication_material     'publCIF (Westrip, 2010)'
loop_
    _atom_site_type_symbol
    _atom_site_label
    _atom_site_fract_x
    _atom_site_fract_y
    _atom_site_fract_z
    _atom_site_U_iso_or_equiv
    _atom_site_adp_type
    _atom_site_calc_flag
    _atom_site_occupancy
    _atom_site_disorder_assembly
    _atom_site_disorder_group
    Br Br1 0.00196(2) 0.47441(2) 0.12658(2) 0.02901(6) Uani d 1 . .
    Br Br2 0.33582(2) 0.24542(2) -0.10638(2) 0.02977(6) Uani d 1 . .
    C C1 0.2640(2) -0.0177(2) 0.03420(12) 0.0251(4) Uani d 1 . .
    H H1 0.3169 -0.0572 -0.0081 0.030 Uiso calc 1 . .
    C C2 0.1703(2) -0.1200(2) 0.06965(13) 0.0289(4) Uani d 1 . .
    H H2 0.1598 -0.2291 0.0522 0.035 Uiso calc 1 . .
    C C3 0.0918(2) -0.0629(2) 0.13055(12) 0.0287(4) Uani d 1 . .
    H H3 0.0285 -0.1332 0.1557 0.034 Uiso calc 1 . .
    C C4 0.1056(2) 0.0963(2) 0.15478(11) 0.0240(4) Uani d 1 . .
    H H4 0.0496 0.1351 0.1958 0.029 Uiso calc 1 . .
    C C4A 0.20053(19) 0.2013(2) 0.11986(10) 0.0187(3) Uani d 1 . .
    C C5 0.2100(2) 0.3709(2) 0.14745(11) 0.0210(3) Uani d 1 . .
    C C6 0.3398(2) 0.4538(2) 0.19030(12) 0.0264(4) Uani d 1 . .
    H H6 0.3235 0.5615 0.2054 0.032 Uiso calc 1 . .
    C C7 0.5062(2) 0.3917(2) 0.21606(12) 0.0282(4) Uani d 1 . .
    H H7 0.5615 0.3944 0.2776 0.034 Uiso calc 1 . .
    C C8 0.5866(2) 0.3322(2) 0.16108(12) 0.0270(4) Uani d 1 . .
    H H8 0.6935 0.2938 0.1867 0.032 Uiso calc 1 . .
    C C9 0.5240(2) 0.3205(2) 0.06401(12) 0.0239(4) Uani d 1 . .
    H H9 0.5851 0.3714 0.0289 0.029 Uiso calc 1 . .
    C C10 0.3892(2) 0.2449(2) 0.02106(11) 0.0206(3) Uani d 1 . .
    C C10A 0.28235(19) 0.1430(2) 0.05945(11) 0.0187(3) Uani d 1 . .
loop_
    _atom_site_aniso_label
    _atom_site_aniso_U_11
    _atom_site_aniso_U_22
    _atom_site_aniso_U_33
    _atom_site_aniso_U_12
    _atom_site_aniso_U_13
    _atom_site_aniso_U_23
    Br1 0.02787(10) 0.02768(10) 0.03510(11) 0.00464(7) 0.01468(8) -0.00192(8)
    Br2 0.02890(10) 0.04284(12) 0.01930(9) 0.00265(8) 0.00940(7) 0.00122(7)
    C1 0.0269(9) 0.0217(9) 0.0237(9) 0.0048(7) 0.0016(7) -0.0011(7)
    C2 0.0294(9) 0.0177(9) 0.0326(10) -0.0018(7) -0.0041(8) 0.0015(8)
    C3 0.0240(9) 0.0264(10) 0.0308(10) -0.0070(7) -0.0016(7) 0.0094(8)
    C4 0.0202(8) 0.0286(9) 0.0229(8) -0.0020(7) 0.0052(7) 0.0032(7)
    C4A 0.0173(7) 0.0198(8) 0.0170(8) -0.0005(6) 0.0012(6) 0.0014(6)
    C5 0.0233(8) 0.0227(9) 0.0193(8) 0.0011(7) 0.0098(6) 0.0007(7)
    C6 0.0338(10) 0.0236(9) 0.0233(9) -0.0048(8) 0.0101(7) -0.0057(7)
    C7 0.0277(9) 0.0325(10) 0.0214(9) -0.0114(8) 0.0015(7) 0.0010(8)
    C8 0.0200(8) 0.0298(10) 0.0287(9) -0.0054(7) 0.0019(7) 0.0055(8)
    C9 0.0223(8) 0.0252(9) 0.0269(9) 0.0008(7) 0.0111(7) 0.0039(7)
    C10 0.0227(8) 0.0228(9) 0.0178(8) 0.0063(7) 0.0081(6) 0.0011(6)
    C10A 0.0171(7) 0.0192(8) 0.0174(8) 0.0009(6) 0.0006(6) 0.0019(6)
_geom_special_details
;
 All esds (except the esd in the dihedral angle between two l.s. planes)
 are estimated using the full covariance matrix.  The cell esds are taken
 into account individually in the estimation of esds in distances, angles
 and torsion angles; correlations between esds in cell parameters are only
 used when they are defined by crystal symmetry.  An approximate (isotropic)
 treatment of cell esds is used for estimating esds involving l.s. planes.
;
loop_
    _geom_bond_atom_site_label_1
    _geom_bond_atom_site_label_2
    _geom_bond_site_symmetry_2
    _geom_bond_distance
    _geom_bond_publ_flag
    Br1 C5 . 1.9234(17) ?
    Br2 C10 . 1.9145(17) ?
    C1 C2 . 1.382(3) ?
    C1 C10A . 1.397(2) ?
    C1 H1 . 0.9500 ?
    C2 C3 . 1.381(3) ?
    C2 H2 . 0.9500 ?
    C3 C4 . 1.380(3) ?
    C3 H3 . 0.9500 ?
    C4 C4A . 1.398(2) ?
    C4 H4 . 0.9500 ?
    C4A C10A . 1.398(2) ?
    C4A C5 . 1.478(2) ?
    C5 C6 . 1.327(2) ?
    C6 C7 . 1.465(3) ?
    C6 H6 . 0.9500 ?
    C7 C8 . 1.326(3) ?
    C7 H7 . 0.9500 ?
    C8 C9 . 1.467(3) ?
    C8 H8 . 0.9500 ?
    C9 C10 . 1.327(2) ?
    C9 H9 . 0.9500 ?
    C10 C10A . 1.484(2) ?
loop_
    _geom_angle_atom_site_label_1
    _geom_angle_atom_site_label_2
    _geom_angle_atom_site_label_3
    _geom_angle_site_symmetry_1
    _geom_angle_site_symmetry_3
    _geom_angle
    _geom_angle_publ_flag
    C2 C1 C10A . . 121.12(17) ?
    C2 C1 H1 . . 119.4 ?
    C10A C1 H1 . . 119.4 ?
    C3 C2 C1 . . 119.75(17) ?
    C3 C2 H2 . . 120.1 ?
    C1 C2 H2 . . 120.1 ?
    C4 C3 C2 . . 119.95(17) ?
    C4 C3 H3 . . 120.0 ?
    C2 C3 H3 . . 120.0 ?
    C3 C4 C4A . . 121.04(17) ?
    C3 C4 H4 . . 119.5 ?
    C4A C4 H4 . . 119.5 ?
    C10A C4A C4 . . 119.05(16) ?
    C10A C4A C5 . . 122.07(15) ?
    C4 C4A C5 . . 118.88(15) ?
    C6 C5 C4A . . 128.45(16) ?
    C6 C5 Br1 . . 117.39(13) ?
    C4A C5 Br1 . . 113.91(12) ?
    C5 C6 C7 . . 124.91(17) ?
    C5 C6 H6 . . 117.5 ?
    C7 C6 H6 . . 117.5 ?
    C8 C7 C6 . . 125.79(16) ?
    C8 C7 H7 . . 117.1 ?
    C6 C7 H7 . . 117.1 ?
    C7 C8 C9 . . 125.45(17) ?
    C7 C8 H8 . . 117.3 ?
    C9 C8 H8 . . 117.3 ?
    C10 C9 C8 . . 125.57(16) ?
    C10 C9 H9 . . 117.2 ?
    C8 C9 H9 . . 117.2 ?
    C9 C10 C10A . . 127.81(16) ?
    C9 C10 Br2 . . 117.29(13) ?
    C10A C10 Br2 . . 114.52(12) ?
    C1 C10A C4A . . 119.06(16) ?
    C1 C10A C10 . . 118.30(15) ?
    C4A C10A C10 . . 122.64(15) ?
loop_
    _geom_torsion_atom_site_label_1
    _geom_torsion_atom_site_label_2
    _geom_torsion_atom_site_label_3
    _geom_torsion_atom_site_label_4
    _geom_torsion_site_symmetry_1
    _geom_torsion_site_symmetry_2
    _geom_torsion_site_symmetry_3
    _geom_torsion_site_symmetry_4
    _geom_torsion
    _geom_torsion_publ_flag
    C10A C1 C2 C3 . . . . 0.6(3) ?
    C1 C2 C3 C4 . . . . 0.9(3) ?
    C2 C3 C4 C4A . . . . -1.2(3) ?
    C3 C4 C4A C10A . . . . 0.0(2) ?
    C3 C4 C4A C5 . . . . 179.50(16) ?
    C10A C4A C5 C6 . . . . -62.3(2) ?
    C4 C4A C5 C6 . . . . 118.2(2) ?
    C10A C4A C5 Br1 . . . . 123.72(14) ?
    C4 C4A C5 Br1 . . . . -55.72(18) ?
    C4A C5 C6 C7 . . . . 2.9(3) ?
    Br1 C5 C6 C7 . . . . 176.62(14) ?
    C5 C6 C7 C8 . . . . 58.2(3) ?
    C6 C7 C8 C9 . . . . 1.3(3) ?
    C7 C8 C9 C10 . . . . -57.1(3) ?
    C8 C9 C10 C10A . . . . -6.8(3) ?
    C8 C9 C10 Br2 . . . . -179.26(14) ?
    C2 C1 C10A C4A . . . . -1.7(2) ?
    C2 C1 C10A C10 . . . . 177.97(15) ?
    C4 C4A C10A C1 . . . . 1.4(2) ?
    C5 C4A C10A C1 . . . . -178.05(15) ?
    C4 C4A C10A C10 . . . . -178.29(15) ?
    C5 C4A C10A C10 . . . . 2.3(2) ?
    C9 C10 C10A C1 . . . . -118.0(2) ?
    Br2 C10 C10A C1 . . . . 54.57(18) ?
    C9 C10 C10A C4A . . . . 61.7(2) ?
    Br2 C10 C10A C4A . . . . -125.75(14) ?
_shelxl_version_number        2.013
_iucr_refine_instructions_details
;
TITL 5,10-DiBrBenzo[8]anulene (RB13077) in P2(1)/c
CELL  0.71073   8.5289   8.3630  15.5645   90.000  105.298   90.000
ZERR    4.00   0.00050   0.00050   0.00090   0.0000   0.0006   0.0000
LATT 1
SYMM    - X ,    0.50000 + Y ,    0.50000 - Z
SFAC C    H  Br
UNIT 48  32  8
OMIT      -2   2   5
OMIT    -3   1   5
OMIT    1  0  2
OMIT    3  2  0
OMIT   -3  2  6
OMIT   -3  0  2
L.S. 12
ACTA 51
BOND $H
FMAP 2
PLAN 5
CONF
TEMP  -100.
WGHT    0.017100    0.589200
FVAR       0.39671
BR1   3    0.001962    0.474412    0.126579    11.00000    0.02787    0.02768 =
         0.03510   -0.00192    0.01468    0.00464
BR2   3    0.335816    0.245423   -0.106378    11.00000    0.02890    0.04284 =
         0.01930    0.00122    0.00940    0.00265
C1    1    0.264010   -0.017660    0.034198    11.00000    0.02688    0.02170 =
         0.02374   -0.00111    0.00158    0.00477
AFIX  43
H1    2    0.316909   -0.057237   -0.008069    11.00000   -1.20000
AFIX   0
C2    1    0.170255   -0.119966    0.069655    11.00000    0.02938    0.01768 =
         0.03257    0.00153   -0.00410   -0.00176
AFIX  43
H2    2    0.159761   -0.229143    0.052219    11.00000   -1.20000
AFIX   0
C3    1    0.091837   -0.062897    0.130551    11.00000    0.02396    0.02640 =
         0.03084    0.00937   -0.00157   -0.00697
AFIX  43
H3    2    0.028510   -0.133167    0.155739    11.00000   -1.20000
AFIX   0
C4    1    0.105551    0.096285    0.154778    11.00000    0.02015    0.02856 =
         0.02293    0.00324    0.00522   -0.00198
AFIX  43
H4    2    0.049575    0.135119    0.195825    11.00000   -1.20000
AFIX   0
C4A   1    0.200530    0.201303    0.119864    11.00000    0.01733    0.01979 =
         0.01699    0.00141    0.00121   -0.00055
C5    1    0.210034    0.370944    0.147448    11.00000    0.02328    0.02275 =
         0.01928    0.00069    0.00976    0.00114
C6    1    0.339770    0.453791    0.190297    11.00000    0.03379    0.02364 =
         0.02333   -0.00574    0.01006   -0.00485
AFIX  43
H6    2    0.323494    0.561456    0.205402    11.00000   -1.20000
AFIX   0
C7    1    0.506214    0.391729    0.216063    11.00000    0.02775    0.03250 =
         0.02144    0.00096    0.00151   -0.01137
AFIX  43
H7    2    0.561548    0.394375    0.277617    11.00000   -1.20000
AFIX   0
C8    1    0.586554    0.332157    0.161084    11.00000    0.02003    0.02985 =
         0.02868    0.00552    0.00193   -0.00539
AFIX  43
H8    2    0.693546    0.293829    0.186716    11.00000   -1.20000
AFIX   0
C9    1    0.523984    0.320521    0.064012    11.00000    0.02230    0.02516 =
         0.02686    0.00394    0.01105    0.00081
AFIX  43
H9    2    0.585115    0.371431    0.028883    11.00000   -1.20000
AFIX   0
C10   1    0.389227    0.244923    0.021062    11.00000    0.02267    0.02281 =
         0.01779    0.00110    0.00810    0.00627
C10A  1    0.282348    0.143040    0.059451    11.00000    0.01713    0.01920 =
         0.01745    0.00195    0.00060    0.00089
HKLF 4
END
;
