# Supplementary material for: (5Z,7Z,9Z)-5,10-Di­bromo­benzo[8]annulene
Source: Acta Crystallogr Sect E Struct Rep Online. 2013 Oct 16;69(Pt 11):o1641. doi: 10.1107/S1600536813027797 (PMC3884309; doi:10.1107/S1600536813027797)
Supplement: Supplementary file 2 [file e-69-o1641-Isup2.hkl]

#
# h,k,l, Fc-squared, Fo-squared, sigma(Fo-squared), status flag
#
data_I
_shelx_title ' 5,10-DiBrBenzo[8]anulene (RB13077) in P2(1)/c'
_shelx_refln_list_code          4
_shelx_F_calc_maximum      252.31
_exptl_crystal_F_000       600.00
_reflns_d_resolution_high  0.7725

loop_
 _space_group_symop_operation_xyz
 'x, y, z'
 '-x, y+1/2, -z+1/2'
 '-x, -y, -z'
 'x, -y-1/2, z-1/2'

_cell_length_a     8.5289
_cell_length_b     8.3630
_cell_length_c    15.5645
_cell_angle_alpha  90.000
_cell_angle_beta  105.298
_cell_angle_gamma  90.000

_shelx_F_squared_multiplier     1.000

loop_
 _refln_index_h
 _refln_index_k
 _refln_index_l
 _refln_F_squared_calc
 _refln_F_squared_meas
 _refln_F_squared_sigma
 _refln_observed_status
   1   0   0        569.28        604.63         7.09 o
   2   0   0       1680.77       1695.66        18.86 o
   3   0   0      32507.36      32624.53       256.50 o
   4   0   0       1782.03       1914.32        21.86 o
   5   0   0       1354.73       1286.78        16.66 o
   6   0   0      15497.14      15091.04       141.95 o
   7   0   0        168.76        163.44        20.18 o
   8   0   0        840.30        815.12        40.42 o
   9   0   0       4059.05       4074.80        97.26 o
  10   0   0        745.80        791.93        39.80 o
   1   1   0      20676.60      21168.56       158.56 o
   2   1   0       9426.22       9547.06        60.69 o
   3   1   0        514.94        588.74         9.21 o
   4   1   0       6805.50       6769.10        41.43 o
   5   1   0       5381.57       5319.23        34.42 o
   6   1   0        462.72        489.07        10.16 o
   7   1   0       1128.53       1082.53        14.31 o
   8   1   0       1734.04       1704.50        23.60 o
   9   1   0          2.88          8.25         9.26 o
  10   1   0        481.19        472.02        18.38 o
   0   2   0         49.59         31.43         3.48 o
   1   2   0      39543.45      39950.39       235.28 o
   2   2   0      19745.26      19661.35       122.86 o
   4   2   0      15905.78      15727.79        95.86 o
   5   2   0       5107.95       4838.06        34.37 o
   6   2   0          8.78          7.65         4.27 o
   7   2   0       5967.81       6040.10        47.14 o
   8   2   0       3389.77       3450.75        40.75 o
   9   2   0         32.10         47.07         9.85 o
  10   2   0       1157.18       1159.45        25.15 o
   1   3   0       8655.71       8758.07        53.81 o
   2   3   0       6593.33       6575.95        39.41 o
   3   3   0        215.47        245.57         5.06 o
   4   3   0       2340.45       2280.75        18.73 o
   5   3   0       3212.07       3214.53        25.46 o
   6   3   0        183.11        209.42         7.88 o
   7   3   0       1237.19       1269.51        17.27 o
   8   3   0        756.78        774.35        20.89 o
   9   3   0          3.41         15.62         9.77 o
  10   3   0        144.66        135.51        12.68 o
   0   4   0      15895.12      15221.88       138.72 o
   1   4   0        511.41        483.25         9.97 o
   2   4   0        507.95        534.01         6.34 o
   3   4   0      25844.85      25809.61       145.63 o
   4   4   0        136.12        131.25         5.43 o
   5   4   0        999.00        999.39        12.39 o
   6   4   0       6981.64       6950.93        46.47 o
   7   4   0        115.76        126.63         9.50 o
   8   4   0        384.99        372.04        17.47 o
   9   4   0       2351.75       2426.83        33.80 o
   1   5   0       3064.58       2933.24        22.09 o
   2   5   0       6389.31       6501.27        43.45 o
   3   5   0        689.67        715.96        10.20 o
   4   5   0        873.88        888.60        12.55 o
   5   5   0       2946.93       2938.58        37.67 o
   6   5   0         89.23        107.77         8.15 o
   7   5   0       1069.84       1091.86        18.54 o
   8   5   0        621.09        649.26        23.21 o
   9   5   0         53.18         75.99        12.92 o
   0   6   0        309.16        309.81        11.22 o
   1   6   0       3045.12       3007.02        26.00 o
   2   6   0       2653.31       2601.35        23.71 o
   3   6   0        215.38        209.84         8.63 o
   4   6   0       5291.64       5357.61        49.70 o
   5   6   0       2169.21       2108.38        26.86 o
   6   6   0        155.59        165.64        10.73 o
   7   6   0       1976.81       2004.73        28.63 o
   8   6   0        373.40        343.19        15.71 o
   1   7   0       1795.76       1746.36        23.73 o
   2   7   0       1756.19       1802.90        23.75 o
   3   7   0        151.77        170.03         9.77 o
   4   7   0        776.47        778.25        16.57 o
   5   7   0        305.52        333.62        14.91 o
   6   7   0          0.19          0.29        10.05 o
   7   7   0         22.87         27.37        11.70 o
   8   7   0        327.87        369.90        19.67 o
   0   8   0       2719.00       2735.88        45.05 o
   1   8   0         18.79         10.21         7.43 o
   2   8   0        152.53        139.74        11.45 o
   3   8   0       1537.79       1605.07        26.85 o
   4   8   0          0.94          7.43         9.38 o
   5   8   0         15.66         20.60        11.72 o
   6   8   0        816.45        850.56        25.85 o
   7   8   0          1.55        -13.46        13.46 o
   1   9   0        559.75        553.55        16.21 o
   2   9   0        927.52        931.39        34.29 o
   3   9   0         24.68         36.17        10.61 o
   4   9   0        468.22        503.06        29.44 o
   5   9   0        239.56        205.80        17.86 o
   0  10   0        440.32        447.78        20.39 o
   1  10   0        153.74        178.19        14.42 o
   2  10   0         70.29        101.82        12.82 o
   3  10   0        854.63        858.12        33.00 o
   4  10   0        160.52        190.25        27.61 o
 -10   1   1        708.20        747.36        22.47 o
  -9   1   1       1266.52       1232.79        21.19 o
  -8   1   1        928.42        918.04        15.34 o
  -7   1   1       1891.12       1898.39        20.69 o
  -6   1   1       4742.62       4694.19        34.90 o
  -5   1   1       3371.88       3283.64        25.36 o
  -4   1   1       5084.92       5212.19        32.76 o
  -3   1   1       2053.98       2055.29        15.53 o
  -2   1   1       7547.14       7721.01        47.09 o
  -1   1   1       1378.83       1423.78        10.43 o
   0   1   1       1831.52       1883.75        16.44 o
   1   1   1       3352.64       3409.51        20.32 o
   2   1   1      19227.21      19864.34       127.10 o
   3   1   1       7708.75       7852.40        44.11 o
   4   1   1       2815.04       2740.48        18.40 o
   5   1   1       5221.86       5321.24        34.30 o
   6   1   1       1334.52       1284.33        14.89 o
   7   1   1        247.83        247.63        10.08 o
   8   1   1        753.33        730.58        17.75 o
   9   1   1        430.24        446.19        17.10 o
  10   1   1         91.60        105.24        12.82 o
 -10   2   1         50.83         66.11        11.85 o
  -9   2   1         56.97         79.79         8.88 o
  -8   2   1         87.96         67.29         7.85 o
  -7   2   1         14.85         17.61         5.38 o
  -6   2   1        132.18        132.26         6.02 o
  -5   2   1        928.93        939.67        11.19 o
  -4   2   1       1099.26       1197.78        11.70 o
  -3   2   1        268.75        262.14         4.81 o
  -2   2   1        116.25        104.99         2.58 o
  -1   2   1         73.94         68.34         2.69 o
   0   2   1       7163.83       7637.14        43.56 o
   1   2   1        271.62        326.75         4.43 o
   2   2   1       4572.07       4727.65        28.87 o
   3   2   1          6.47          8.73         3.28 o
   4   2   1        290.49        301.82         4.98 o
   5   2   1         99.62        101.67         4.80 o
   6   2   1       1105.64       1090.10        13.22 o
   7   2   1         15.85         19.45         6.70 o
   8   2   1         46.91         47.78         9.44 o
   9   2   1         37.45         31.99        10.00 o
  10   2   1         54.88         71.45        12.02 o
 -10   3   1        323.88        330.59        18.32 o
  -9   3   1        555.14        584.15        18.44 o
  -8   3   1        626.03        611.79        14.67 o
  -7   3   1       1477.76       1438.84        15.78 o
  -6   3   1       2502.92       2565.32        22.65 o
  -5   3   1       2402.63       2413.71        20.51 o
  -4   3   1        994.49        988.13        10.79 o
  -3   3   1       6946.51       7015.70        42.45 o
  -2   3   1        733.52        688.23         6.72 o
  -1   3   1      10461.30      10677.08        64.83 o
   0   3   1       3896.08       3963.06        24.33 o
   1   3   1       4195.35       4185.28        25.87 o
   2   3   1       2250.73       2144.58        15.31 o
   3   3   1       2374.22       2408.72        16.80 o
   4   3   1       1634.56       1600.10        16.08 o
   5   3   1       1264.04       1247.76        13.65 o
   6   3   1       2042.20       2090.97        20.34 o
   7   3   1        566.21        517.15        11.87 o
   8   3   1         88.06         94.72         8.39 o
   9   3   1        290.86        290.58        19.06 o
  10   3   1        219.51        210.92        17.86 o
 -10   4   1        196.97        175.49        20.38 o
  -9   4   1        192.73        204.05        13.12 o
  -8   4   1        474.51        484.71        14.26 o
  -7   4   1         32.23         40.00         6.40 o
  -6   4   1        851.87        852.15        11.90 o
  -5   4   1        542.85        556.96         9.41 o
  -4   4   1       1079.10       1091.40        11.98 o
  -3   4   1        913.04        904.84         9.11 o
  -2   4   1       1919.09       1939.90        14.43 o
  -1   4   1        196.00        159.75         4.14 o
   0   4   1       1929.98       2042.78        17.30 o
   1   4   1       6268.15       6754.51        43.39 o
   2   4   1        267.99        247.60         5.04 o
   3   4   1        862.88        851.39         9.15 o
   4   4   1       1221.97       1222.01        12.97 o
   5   4   1        736.31        730.63        12.71 o
   6   4   1        474.53        470.73        10.93 o
   7   4   1        245.36        282.60        10.42 o
   8   4   1        101.68         89.05        10.74 o
   9   4   1         67.73         79.08        13.58 o
  -9   5   1        230.25        269.60        18.82 o
  -8   5   1        377.29        355.56        15.19 o
  -7   5   1        811.00        852.75        16.48 o
  -6   5   1        219.15        218.24         9.04 o
  -5   5   1        307.22        327.26         9.28 o
  -4   5   1       1702.95       1763.25        18.25 o
  -3   5   1       1209.60       1137.68        12.22 o
  -2   5   1       3699.58       3818.01        27.71 o
  -1   5   1       1932.55       1897.55        15.97 o
   0   5   1       1185.78       1142.58        13.35 o
   1   5   1       1544.59       1598.46        14.26 o
   2   5   1       2373.90       2269.92        18.83 o
   3   5   1         71.97         73.00         4.74 o
   4   5   1         19.36         15.29         4.84 o
   5   5   1        592.23        566.10        11.27 o
   6   5   1        659.94        655.14        14.28 o
   7   5   1        389.02        392.44        13.31 o
   8   5   1        278.54        283.27        13.00 o
   9   5   1         24.19         27.53        13.78 o
  -8   6   1        150.40        156.65        12.11 o
  -7   6   1       1355.09       1364.53        23.54 o
  -6   6   1       1081.69       1066.41        17.95 o
  -5   6   1         13.37         12.04         6.22 o
  -4   6   1         55.59         43.51         7.14 o
  -3   6   1       3073.31       3021.95        36.37 o
  -2   6   1       1440.15       1402.07        17.35 o
  -1   6   1       1964.61       1944.45        20.91 o
   0   6   1       1840.28       1832.63        18.41 o
   1   6   1        837.80        859.92        12.12 o
   2   6   1       1105.60       1167.10        14.52 o
   3   6   1       3320.55       3224.59        30.52 o
   4   6   1       1017.41       1013.69        15.78 o
   5   6   1        483.13        528.25        14.26 o
   6   6   1        137.39        141.71        10.32 o
   7   6   1        103.01        106.35        10.74 o
   8   6   1        453.98        450.51        23.21 o
  -8   7   1          6.12         -1.10        12.21 o
  -7   7   1         15.03         19.98        10.59 o
  -6   7   1        482.29        440.18        23.69 o
  -5   7   1        477.70        487.04        21.93 o
  -4   7   1          1.76          3.91         6.83 o
  -3   7   1        290.67        309.74        11.82 o
  -2   7   1       1377.64       1368.07        18.44 o
  -1   7   1        253.10        258.52         9.41 o
   0   7   1        586.19        571.09        15.24 o
   1   7   1        342.36        366.62        13.20 o
   2   7   1          0.97          8.65         6.43 o
   3   7   1        128.12        125.40        10.26 o
   4   7   1         55.80         72.56         8.45 o
   5   7   1         77.75         89.29        10.69 o
   6   7   1         18.74         14.61        10.46 o
   7   7   1          1.45         -1.93        10.82 o
  -7   8   1        256.38        208.34        17.79 o
  -6   8   1         84.86         98.35        12.70 o
  -5   8   1       1103.61       1045.49        23.12 o
  -4   8   1        215.02        241.95        14.39 o
  -3   8   1        736.93        784.32        19.51 o
  -2   8   1        985.23        967.06        20.55 o
  -1   8   1        654.58        662.44        15.56 o
   0   8   1       1191.29       1155.53        24.41 o
   1   8   1       1884.33       1725.07        27.19 o
   2   8   1        772.45        770.72        18.52 o
   3   8   1        504.89        544.98        24.10 o
   4   8   1        709.91        668.76        22.54 o
   5   8   1        560.93        587.67        21.79 o
   6   8   1        282.08        310.96        20.52 o
   7   8   1        303.94        289.11        35.58 o
  -6   9   1          3.37        -10.53        14.91 o
  -5   9   1         58.32         37.61        14.03 o
  -4   9   1         83.05         98.84        12.47 o
  -3   9   1         23.90         49.16        11.11 o
  -2   9   1         23.16         10.01         9.49 o
  -1   9   1        128.24        115.53        10.62 o
   0   9   1        125.49         85.49         9.00 o
   1   9   1         52.11         43.29        10.13 o
   2   9   1         90.29         73.04        11.05 o
   3   9   1          5.22         -9.48         9.48 o
   4   9   1          6.29         16.89        16.69 o
   5   9   1         12.50         32.95        13.53 o
  -4  10   1        772.02        737.18        24.04 o
  -3  10   1        435.79        451.58        20.32 o
  -2  10   1         69.41         85.72        13.37 o
  -1  10   1        337.74        307.94        17.28 o
   0  10   1        661.17        638.09        18.82 o
   1  10   1        530.47        593.13        22.66 o
   2  10   1        344.36        317.81        17.64 o
   3  10   1        303.77        243.76        19.30 o
 -10   0   2        739.26        823.38        30.01 o
  -9   0   2        257.33        276.10        16.60 o
  -8   0   2       1136.42       1091.15        36.14 o
  -7   0   2       1497.58       1499.69        26.69 o
  -6   0   2        192.51        210.00        13.30 o
  -5   0   2       3983.05       3874.01        37.48 o
  -4   0   2       4323.38       4157.15        38.07 o
  -2   0   2      14570.04      14821.23       109.77 o
  -1   0   2        572.44        575.11         7.77 o
   0   0   2       2674.78       2659.42        25.88 o
   2   0   2      42290.84      42890.58       618.79 o
   3   0   2       1504.20       1560.08        21.30 o
   4   0   2       2233.49       2152.98        22.91 o
   5   0   2       3865.63       3723.09        36.72 o
   6   0   2          2.90          8.74         6.34 o
   7   0   2       1678.13       1707.06        34.52 o
   8   0   2       1034.85       1006.13        28.72 o
   9   0   2         21.77         21.55        13.77 o
  10   0   2        154.09        151.92        27.09 o
 -10   1   2        827.24        786.47        18.79 o
  -9   1   2        598.20        608.76        15.85 o
  -8   1   2        541.33        550.10        12.52 o
  -7   1   2       1192.40       1146.61        15.97 o
  -6   1   2       3799.06       3757.48        29.80 o
  -5   1   2       4367.45       4358.07        29.23 o
  -4   1   2       2776.92       2829.78        19.79 o
  -3   1   2      11032.43      11273.81        69.32 o
  -2   1   2      15350.00      15670.81        88.43 o
  -1   1   2        248.94        215.84         4.69 o
   0   1   2        629.93        605.54         5.15 o
   1   1   2       5967.26       6123.34        37.70 o
   2   1   2         68.00         47.07         2.39 o
   3   1   2       6779.37       6842.05        41.04 o
   4   1   2       7435.37       7548.44        45.96 o
   5   1   2       1185.37       1218.59        11.76 o
   6   1   2       2215.59       2204.92        21.63 o
   7   1   2        910.93        920.10        17.56 o
   8   1   2        404.01        404.78        14.46 o
   9   1   2        656.83        650.52        20.87 o
  10   1   2        993.11        975.60        35.75 o
 -10   2   2        562.84        578.89        18.84 o
  -9   2   2         13.28         10.43         7.74 o
  -8   2   2       1339.22       1352.10        19.46 o
  -7   2   2       3056.96       2999.08        26.05 o
  -6   2   2        587.13        660.53        12.82 o
  -5   2   2       2644.94       2569.27        21.06 o
  -4   2   2      12629.39      12943.98        79.81 o
  -3   2   2         25.10         30.32         2.84 o
  -2   2   2      11164.15      11299.79        64.39 o
  -1   2   2      20298.93      21074.65       130.89 o
   0   2   2       2971.74       3143.69        19.46 o
   1   2   2       5416.60       5448.12        32.39 o
   2   2   2       6874.33       6713.54        39.94 o
   3   2   2       2390.27       2531.37        17.83 o
   4   2   2       3418.47       3345.76        23.14 o
   5   2   2       2960.31       2938.93        23.52 o
   6   2   2        402.46        394.00         9.59 o
   7   2   2        528.21        536.39        13.09 o
   8   2   2       1127.37       1100.87        21.43 o
   9   2   2        269.86        257.43        14.63 o
  10   2   2        430.62        430.11        22.12 o
 -10   3   2          4.86         26.26        10.67 o
  -9   3   2       2689.52       2691.95        31.74 o
  -8   3   2          4.26         -2.55         6.16 o
  -7   3   2          0.69          2.10         5.02 o
  -6   3   2       8991.02       8893.03        59.63 o
  -5   3   2        693.87        730.59        10.05 o
  -4   3   2        158.96        145.37         5.04 o
  -3   3   2      19254.25      19331.01       109.53 o
  -2   3   2        613.11        599.50         8.02 o
  -1   3   2       1223.78       1273.22         9.82 o
   0   3   2      20333.62      20563.56       114.99 o
   1   3   2       2789.52       2905.36        19.12 o
   2   3   2        648.98        656.82         7.27 o
   3   3   2      12508.66      12431.12        72.60 o
   4   3   2        165.74        161.85         5.50 o
   5   3   2        289.79        281.22         7.28 o
   6   3   2       4263.26       4268.95        49.41 o
   7   3   2         57.90         57.50         7.11 o
   8   3   2        200.68        215.77        12.72 o
   9   3   2       1874.06       1885.65        35.09 o
 -10   4   2        141.54        128.69        16.28 o
  -9   4   2         52.68         42.12        12.31 o
  -8   4   2       1856.61       1876.46        23.20 o
  -7   4   2       1590.21       1541.01        16.99 o
  -6   4   2         25.63         26.45         5.24 o
  -5   4   2       2990.94       2989.13        24.55 o
  -4   4   2       3155.15       3049.70        23.77 o
  -3   4   2        389.69        410.32         6.02 o
  -2   4   2       2416.61       2313.27        16.55 o
  -1   4   2      10955.36      11142.08        64.57 o
   0   4   2       1399.15       1502.17        11.17 o
   1   4   2       3153.09       3114.42        20.96 o
   2   4   2       1991.72       1893.25        14.71 o
   3   4   2         34.79         34.08         3.50 o
   4   4   2       1517.62       1516.76        15.07 o
   5   4   2       3222.83       3263.18        27.24 o
   6   4   2          1.71          0.85         5.58 o
   7   4   2        205.34        212.33         9.79 o
   8   4   2        734.25        742.23        22.51 o
   9   4   2          0.95         16.13        11.83 o
  -9   5   2          4.88         -1.43        12.19 o
  -8   5   2       2039.14       2073.15        32.03 o
  -7   5   2       2014.64       2042.32        26.22 o
  -6   5   2          8.53          8.61         6.03 o
  -5   5   2       6264.20       6336.40        51.88 o
  -4   5   2       4504.41       4515.07        35.82 o
  -3   5   2        192.39        183.19         7.93 o
  -2   5   2       8057.17       8080.48        52.46 o
  -1   5   2       6888.49       6939.11        45.45 o
   0   5   2        957.72        999.48        11.75 o
   1   5   2       8966.70       8851.48        56.82 o
   2   5   2       4903.77       4847.90        34.21 o
   3   5   2         46.68         76.68         5.49 o
   4   5   2       3633.03       3628.86        30.60 o
   5   5   2       2087.79       2106.45        23.88 o
   6   5   2        202.63        215.06        11.58 o
   7   5   2       2386.34       2463.65        40.50 o
   8   5   2        630.96        614.17        16.63 o
   9   5   2          7.34          9.94        12.17 o
  -9   6   2         16.99         11.25        13.27 o
  -8   6   2         70.48         61.72        11.77 o
  -7   6   2       1338.58       1435.78        23.81 o
  -6   6   2         55.53         62.80         7.96 o
  -5   6   2       1767.24       1724.51        26.61 o
  -4   6   2       4077.03       4064.16        43.25 o
  -3   6   2       1066.76       1024.58        16.95 o
  -2   6   2       1648.51       1569.37        18.49 o
  -1   6   2       2251.10       2103.23        24.58 o
   0   6   2         26.99         32.08         4.98 o
   1   6   2       1355.65       1352.61        15.61 o
   2   6   2       2123.03       2149.90        21.01 o
   3   6   2          4.71          7.51         5.39 o
   4   6   2        473.87        508.25        17.38 o
   5   6   2        253.34        271.91        12.54 o
   6   6   2        240.71        275.66        12.29 o
   7   6   2        739.08        776.31        23.73 o
   8   6   2        253.77        270.00        15.25 o
  -8   7   2         32.42         44.24        18.53 o
  -7   7   2        434.52        436.45        21.44 o
  -6   7   2       4643.44       4691.47        48.92 o
  -5   7   2        734.05        717.96        20.03 o
  -4   7   2        932.44        931.15        18.19 o
  -3   7   2       6883.48       6911.86        61.69 o
  -2   7   2         43.98         48.50         6.59 o
  -1   7   2       1002.02        974.74        15.43 o
   0   7   2       9058.34       9001.57        69.49 o
   1   7   2         33.65         41.23         6.44 o
   2   7   2       2208.19       2196.29        26.55 o
   3   7   2       5690.19       5767.32        58.90 o
   4   7   2         91.16         97.26        14.86 o
   5   7   2        980.79       1057.65        25.97 o
   6   7   2       3637.25       3701.52        47.51 o
   7   7   2        122.64        106.14        13.20 o
  -7   8   2         42.76         33.55        14.65 o
  -6   8   2          7.69         17.61        12.15 o
  -5   8   2        965.27       1020.02        20.92 o
  -4   8   2       1382.47       1345.95        23.40 o
  -3   8   2        180.68        211.57        11.64 o
  -2   8   2        196.72        221.80        13.15 o
  -1   8   2        622.70        649.44        13.99 o
   0   8   2        278.69        258.73        11.96 o
   1   8   2        279.55        278.04        11.86 o
   2   8   2       1458.29       1394.98        24.52 o
   3   8   2        299.75        318.87        15.67 o
   4   8   2        194.67        207.51        16.01 o
   5   8   2        576.46        646.86        23.14 o
   6   8   2          0.33         26.15        13.55 o
  -6   9   2         76.96         45.99        18.93 o
  -5   9   2       1387.76       1360.34        35.59 o
  -4   9   2       1438.98       1471.22        28.37 o
  -3   9   2        138.94        138.26        12.95 o
  -2   9   2       2783.40       2837.01        38.68 o
  -1   9   2       1770.68       1800.57        42.10 o
   0   9   2        101.77         93.75        10.17 o
   1   9   2       2466.33       2506.94        35.65 o
   2   9   2       1059.97       1059.86        23.82 o
   3   9   2        511.09        489.45        21.80 o
   4   9   2       1768.93       1798.25        36.56 o
   5   9   2        770.16        711.35        26.67 o
  -4  10   2        115.05        114.64        16.93 o
  -3  10   2          0.01          0.05        11.39 o
  -2  10   2         65.82         84.58        12.96 o
  -1  10   2        430.02        423.11        18.72 o
   0  10   2         35.71         45.31        10.55 o
   1  10   2        121.42        133.76        13.58 o
   2  10   2         58.69         66.89        12.61 o
   3  10   2         29.94         14.44        14.15 o
 -10   1   3         88.30        102.26        16.63 o
  -9   1   3        364.77        370.38        12.39 o
  -8   1   3       1102.54       1109.61        19.78 o
  -7   1   3       1424.41       1403.23        17.38 o
  -6   1   3       2168.94       2166.02        19.57 o
  -5   1   3       4195.30       4201.41        27.16 o
  -4   1   3       7522.84       7792.88        47.17 o
  -3   1   3       6946.00       6979.04        41.76 o
  -2   1   3       2781.50       2763.51        18.68 o
  -1   1   3       7393.54       7644.68        46.21 o
   0   1   3      14559.99      15205.89        89.24 o
   1   1   3         56.63         67.29         2.99 o
   2   1   3       1229.27       1182.88         9.25 o
   3   1   3       6144.72       6284.21        38.27 o
   4   1   3       4878.51       5015.77        32.28 o
   5   1   3       3096.60       3081.72        22.59 o
   6   1   3       3005.09       2989.82        41.74 o
   7   1   3       1471.83       1465.05        22.87 o
   8   1   3        700.26        677.88        17.60 o
   9   1   3        314.13        309.92        15.72 o
  10   1   3        419.57        418.81        18.76 o
 -10   2   3          1.51         -2.09         9.41 o
  -9   2   3        211.23        205.13        10.98 o
  -8   2   3          1.48          7.50         6.34 o
  -7   2   3        193.05        180.59         7.55 o
  -6   2   3        551.61        567.42        10.48 o
  -5   2   3        714.74        715.16         9.67 o
  -4   2   3        117.08        103.63         4.36 o
  -3   2   3         55.44         73.55         2.80 o
  -2   2   3        554.09        567.60         6.02 o
  -1   2   3       1533.87       1546.62        11.82 o
   0   2   3       1139.88       1213.38         9.04 o
   1   2   3       1330.96       1345.61        10.27 o
   2   2   3        624.54        657.11         6.75 o
   3   2   3        532.13        558.92         6.69 o
   4   2   3          4.85          1.76         2.73 o
   5   2   3        309.15        319.16         9.02 o
   6   2   3        118.88        125.46         7.10 o
   7   2   3         22.24         30.15         7.90 o
   8   2   3         59.29         54.90         9.72 o
   9   2   3         49.15         51.54        10.41 o
 -10   3   3        300.21        299.11        13.97 o
  -9   3   3        572.29        584.41        19.50 o
  -8   3   3        460.95        444.07        12.18 o
  -7   3   3        510.83        506.82        10.67 o
  -6   3   3       2260.65       2311.09        21.16 o
  -5   3   3        729.65        709.04         9.94 o
  -4   3   3       4955.69       4993.63        34.52 o
  -3   3   3       4295.38       4442.41        28.47 o
  -2   3   3       1777.23       1701.66        12.21 o
  -1   3   3       3720.14       3709.94        26.60 o
   0   3   3       4327.29       4289.76        26.65 o
   1   3   3       4982.76       5247.26        33.81 o
   2   3   3       3444.53       3441.88        23.09 o
   3   3   3       3683.94       3771.26        25.52 o
   4   3   3       1184.58       1127.91        12.28 o
   5   3   3       1196.41       1207.37        14.91 o
   6   3   3       1584.02       1523.46        18.59 o
   7   3   3        847.54        823.70        16.03 o
   8   3   3        881.91        862.62        19.68 o
   9   3   3        451.02        496.73        18.14 o
 -10   4   3        352.68        378.06        21.08 o
  -9   4   3          5.43          7.09        10.93 o
  -8   4   3        137.35        151.70         9.70 o
  -7   4   3        734.50        733.15        12.91 o
  -6   4   3        271.16        248.69         8.09 o
  -5   4   3        872.27        899.64        12.43 o
  -4   4   3        824.19        806.57        10.17 o
  -3   4   3       1407.72       1393.74        12.04 o
  -2   4   3         72.56         55.11         3.63 o
  -1   4   3       5192.12       5454.19        33.79 o
   0   4   3        865.33        894.60         8.44 o
   1   4   3       1977.69       1992.10        15.03 o
   2   4   3        649.99        597.13         7.46 o
   3   4   3        282.05        262.50         5.86 o
   4   4   3        640.32        634.61        10.51 o
   5   4   3       1204.45       1182.83        16.49 o
   6   4   3          3.78         15.72         5.91 o
   7   4   3        222.75        222.65        10.21 o
   8   4   3        182.73        218.77        15.32 o
   9   4   3        216.80        169.03        15.83 o
  -9   5   3        203.90        190.52        16.64 o
  -8   5   3        325.95        326.67        17.73 o
  -7   5   3        647.26        627.01        16.05 o
  -6   5   3         73.59         62.07         7.15 o
  -5   5   3       1076.31       1037.80        16.91 o
  -4   5   3         11.34          4.40         5.01 o
  -3   5   3       1335.53       1298.82        14.35 o
  -2   5   3       1543.08       1557.93        16.38 o
  -1   5   3       1668.66       1684.94        16.13 o
   0   5   3       1409.04       1379.53        13.01 o
   1   5   3       2259.90       2297.20        20.09 o
   2   5   3       1568.02       1577.25        15.10 o
   3   5   3       2083.52       2130.35        20.71 o
   4   5   3        936.45        929.03        14.63 o
   5   5   3         73.49         71.49         6.99 o
   6   5   3         25.95         25.23         7.31 o
   7   5   3        862.20        813.41        17.09 o
   8   5   3        581.12        593.18        18.47 o
  -9   6   3        325.97        294.37        17.07 o
  -8   6   3        370.24        407.94        16.21 o
  -7   6   3        460.66        498.21        16.53 o
  -6   6   3        326.70        341.18        12.18 o
  -5   6   3         12.57          9.61         6.30 o
  -4   6   3       1873.67       1909.09        43.45 o
  -3   6   3       3991.67       3948.40        38.98 o
  -2   6   3       1802.65       1836.69        20.70 o
  -1   6   3        172.96        182.40         8.12 o
   0   6   3       1916.10       1858.42        20.57 o
   1   6   3        978.42        942.10        14.15 o
   2   6   3       1311.58       1327.07        17.19 o
   3   6   3        563.19        576.68        11.96 o
   4   6   3        691.56        694.44        15.27 o
   5   6   3         56.01         60.70         8.40 o
   6   6   3        474.80        470.64        18.48 o
   7   6   3        393.03        416.08        15.00 o
   8   6   3        406.45        452.75        19.92 o
  -8   7   3         65.59         54.42        12.35 o
  -7   7   3         96.75         86.54        14.13 o
  -6   7   3         25.54          8.87         9.67 o
  -5   7   3         19.06          9.31         8.28 o
  -4   7   3        561.72        549.40        22.19 o
  -3   7   3          4.19         -0.14         6.85 o
  -2   7   3         39.92         35.39         6.00 o
  -1   7   3        737.83        726.92        13.61 o
   0   7   3       1341.04       1258.49        17.79 o
   1   7   3        151.22        171.37         8.75 o
   2   7   3        308.03        311.05        11.35 o
   3   7   3        336.32        329.72        13.87 o
   4   7   3         64.79         82.75        10.49 o
   5   7   3        175.75        160.57        14.62 o
   6   7   3        201.42        208.58        16.57 o
   7   7   3         43.82         38.05        14.47 o
  -7   8   3        391.54        420.35        19.83 o
  -6   8   3        220.87        261.70        14.62 o
  -5   8   3        490.42        530.67        18.16 o
  -4   8   3       1499.37       1520.61        24.73 o
  -3   8   3        195.59        226.43        10.83 o
  -2   8   3       1601.37       1571.70        23.81 o
  -1   8   3       1362.15       1278.69        19.30 o
   0   8   3        672.29        661.98        16.58 o
   1   8   3        433.77        480.74        13.97 o
   2   8   3        893.96        872.73        19.74 o
   3   8   3        149.37        152.53        13.81 o
   4   8   3        419.22        396.17        20.03 o
   5   8   3        803.72        804.37        25.30 o
   6   8   3        173.10        182.03        16.75 o
  -6   9   3          3.50         -2.31        15.87 o
  -5   9   3          4.82         16.85        12.69 o
  -4   9   3          0.69          5.63        11.38 o
  -3   9   3        102.12         97.87        12.44 o
  -2   9   3        147.86        115.63        12.08 o
  -1   9   3          3.62          2.59         8.53 o
   0   9   3          0.40          1.46         8.02 o
   1   9   3        100.28         85.19        12.83 o
   2   9   3         12.72         -1.75        10.36 o
   3   9   3          0.10          4.50        18.98 o
   4   9   3        331.60        303.76        22.09 o
   5   9   3          8.35         18.70        14.36 o
  -4  10   3        119.01        152.97        17.02 o
  -3  10   3        548.34        510.06        23.40 o
  -2  10   3         79.41         83.38        12.96 o
  -1  10   3        503.11        536.61        19.71 o
   0  10   3        530.13        495.42        22.17 o
   1  10   3        455.34        485.76        19.82 o
   2  10   3         93.63         96.18        14.68 o
   3  10   3        306.55        310.79        21.48 o
 -11   0   4        188.51        137.89        36.85 o
 -10   0   4       1831.96       1845.47        39.89 o
  -9   0   4       9406.92       9334.50       109.68 o
  -8   0   4        715.97        733.67        31.92 o
  -7   0   4       2527.98       2556.49        35.34 o
  -6   0   4      16173.17      16177.19       192.31 o
  -5   0   4        499.53        477.22        10.43 o
  -4   0   4       6808.53       6907.76        60.17 o
  -3   0   4      37126.60      36845.23       289.54 o
  -2   0   4        276.44        248.85         5.88 o
  -1   0   4      20457.34      20840.71       164.31 o
   0   0   4      63662.35      63416.18       560.61 o
   1   0   4       7875.03       8460.16        68.97 o
   2   0   4       6069.29       6055.81        56.43 o
   3   0   4      14855.06      14155.00       137.55 o
   4   0   4        209.35        207.18         6.93 o
   5   0   4       5439.11       5392.72        72.07 o
   6   0   4       7699.71       7523.51        93.56 o
   7   0   4        129.85        125.81        13.97 o
   8   0   4       2311.12       2114.18        42.26 o
   9   0   4       3319.52       3153.58        81.70 o
 -10   1   4        977.58        986.57        21.34 o
  -9   1   4        392.10        413.66        13.45 o
  -8   1   4       1509.58       1462.28        19.13 o
  -7   1   4       4380.89       4399.88        36.69 o
  -6   1   4        617.63        578.81         9.58 o
  -5   1   4       3011.67       3075.61        27.22 o
  -4   1   4       8458.21       8277.01        50.14 o
  -3   1   4       3344.66       3381.21        22.29 o
  -2   1   4        828.60        785.50         7.81 o
  -1   1   4      12023.72      12205.86        77.42 o
   0   1   4       4316.42       4433.67        26.75 o
   1   1   4       7562.45       7865.69        51.74 o
   2   1   4       5931.13       5724.58        45.58 o
   3   1   4        103.44         75.10         3.16 o
   4   1   4        378.22        378.70         6.07 o
   5   1   4       2885.94       2891.71        28.03 o
   6   1   4       1086.74       1055.68        16.08 o
   7   1   4        667.35        674.14        19.09 o
   8   1   4       2212.44       2196.41        30.86 o
   9   1   4        321.47        311.47        16.66 o
 -10   2   4       1732.66       1682.38        32.51 o
  -9   2   4         16.90         18.46         7.93 o
  -8   2   4       6971.52       6921.85        57.71 o
  -7   2   4       3454.98       3435.78        28.74 o
  -6   2   4         22.69         32.07         4.63 o
  -5   2   4      12189.31      11811.59        74.75 o
  -4   2   4       5818.88       5580.83        35.33 o
  -3   2   4        806.35        875.90         8.34 o
  -2   2   4      35055.00      35373.82       196.14 o
  -1   2   4      17841.96      18254.80       108.15 o
   0   2   4          0.42         -1.61         1.61 o
   1   2   4      28468.92      28526.69       178.83 o
   2   2   4      13903.24      14216.86        81.47 o
   3   2   4          5.73          5.78         2.40 o
   4   2   4      10786.03      10647.58        67.97 o
   5   2   4       3506.76       3440.84        29.21 o
   6   2   4         46.61         35.81         6.33 o
   7   2   4       5670.19       5770.30        72.84 o
   8   2   4        980.86        963.74        21.14 o
   9   2   4         51.61         41.71        11.78 o
 -10   3   4        802.22        809.41        22.52 o
  -9   3   4        143.46        149.83        10.30 o
  -8   3   4        526.60        545.76        13.92 o
  -7   3   4       2237.55       2238.87        23.70 o
  -6   3   4        162.83        169.50         7.09 o
  -5   3   4       1417.62       1358.79        14.22 o
  -4   3   4       5724.46       5510.07        35.28 o
  -3   3   4       2489.40       2586.56        18.38 o
  -2   3   4        803.53        717.88         7.97 o
  -1   3   4       6476.45       6275.04        40.31 o
   0   3   4         15.08         19.31         2.11 o
   1   3   4       1905.47       1902.28        14.27 o
   2   3   4       5019.52       4799.82        30.91 o
   3   3   4       1870.46       1880.40        15.19 o
   4   3   4       1437.38       1389.96        21.84 o
   5   3   4       3132.39       3079.75        27.51 o
   6   3   4        260.07        292.16         9.67 o
   7   3   4        897.60        844.17        16.57 o
   8   3   4       1370.80       1343.01        24.51 o
   9   3   4        104.85         75.56        11.98 o
 -10   4   4        130.54        111.38        15.49 o
  -9   4   4       2675.77       2649.21        46.53 o
  -8   4   4         75.44         76.46         9.58 o
  -7   4   4       1538.75       1541.74        20.65 o
  -6   4   4       9279.89       9291.08        91.73 o
  -5   4   4         83.31         89.69         5.51 o
  -4   4   4       3336.00       3325.25        29.46 o
  -3   4   4      14413.78      14112.90        82.13 o
  -2   4   4        121.25        120.44         4.43 o
  -1   4   4       3413.04       3442.39        24.71 o
   0   4   4      13216.00      12775.03        74.17 o
   1   4   4         43.77         52.47         3.43 o
   2   4   4       4846.39       4894.74        32.13 o
   3   4   4      11551.92      11517.47        69.03 o
   4   4   4         22.59         29.47         4.86 o
   5   4   4       1525.66       1536.40        19.38 o
   6   4   4       6592.14       6652.80        51.95 o
   7   4   4        181.17        184.24        10.70 o
   8   4   4        241.84        255.21        16.36 o
   9   4   4       1295.87       1342.57        30.38 o
  -9   5   4         53.56         68.36        13.42 o
  -8   5   4        330.88        324.62        14.51 o
  -7   5   4       1304.23       1312.84        21.79 o
  -6   5   4        801.29        744.71        18.27 o
  -5   5   4        211.81        187.91         8.15 o
  -4   5   4       1882.28       1848.01        23.57 o
  -3   5   4       2075.36       2010.38        19.23 o
  -2   5   4       1195.11       1175.66        13.57 o
  -1   5   4       3818.76       3659.36        28.86 o
   0   5   4       1329.99       1342.77        14.15 o
   1   5   4        648.76        636.55         8.83 o
   2   5   4       4480.98       4505.61        33.01 o
   3   5   4       1036.24       1059.88        17.67 o
   4   5   4       1156.26       1114.78        16.24 o
   5   5   4       2885.10       2869.43        29.89 o
   6   5   4        328.52        324.91        12.20 o
   7   5   4        334.49        345.23        17.38 o
   8   5   4        209.41        214.26        14.54 o
  -9   6   4         30.40         36.23        12.34 o
  -8   6   4       1026.28       1005.21        26.38 o
  -7   6   4       1046.10       1034.66        22.87 o
  -6   6   4          1.41          4.11         9.05 o
  -5   6   4       4999.58       4951.99        54.49 o
  -4   6   4        842.65        832.15        16.22 o
  -3   6   4         59.90         68.84         7.58 o
  -2   6   4       6662.70       6643.40        53.09 o
  -1   6   4        211.02        181.40         8.99 o
   0   6   4         82.48         77.10         6.45 o
   1   6   4       4946.02       4905.94        45.76 o
   2   6   4       1184.68       1167.31        19.15 o
   3   6   4        146.85        155.39        10.69 o
   4   6   4       4265.75       4300.00        48.38 o
   5   6   4       1261.87       1245.20        21.38 o
   6   6   4         45.45         54.93         8.48 o
   7   6   4        834.77        846.97        28.98 o
   8   6   4        188.07        183.73        14.12 o
  -8   7   4        331.74        352.60        22.18 o
  -7   7   4        873.76        830.11        24.11 o
  -6   7   4        450.01        471.77        17.84 o
  -5   7   4         86.21        103.87        11.32 o
  -4   7   4       1025.24       1035.12        28.62 o
  -3   7   4        145.62        152.46        12.21 o
  -2   7   4        580.12        566.89        12.39 o
  -1   7   4       1361.33       1301.75        18.05 o
   0   7   4        479.69        522.35        12.34 o
   1   7   4        481.12        448.17        11.69 o
   2   7   4        837.38        876.67        25.28 o
   3   7   4          9.36         12.93         8.44 o
   4   7   4        442.10        409.96        19.14 o
   5   7   4       1139.53       1159.61        24.84 o
   6   7   4        217.81        268.03        23.74 o
   7   7   4          5.78         13.48        13.24 o
  -7   8   4          0.51          5.26        11.59 o
  -6   8   4       1653.71       1653.18        49.99 o
  -5   8   4         64.59         75.49        11.44 o
  -4   8   4         91.33         81.57        11.36 o
  -3   8   4       1461.76       1498.75        23.72 o
  -2   8   4        175.03        157.93        10.74 o
  -1   8   4         10.05         19.83         7.20 o
   0   8   4        854.61        893.09        16.72 o
   1   8   4          8.57         15.68         7.16 o
   2   8   4         13.01         12.07        11.65 o
   3   8   4       1078.73       1110.01        26.50 o
   4   8   4         80.39         88.53        12.90 o
   5   8   4         67.44         76.36        20.03 o
   6   8   4        432.83        451.33        23.81 o
  -6   9   4        168.49        159.27        15.47 o
  -5   9   4        123.41        104.66        13.48 o
  -4   9   4        359.12        378.92        20.73 o
  -3   9   4         63.90         59.42        12.26 o
  -2   9   4        148.60        153.66        17.59 o
  -1   9   4        488.79        531.49        16.39 o
   0   9   4        228.33        243.62        13.47 o
   1   9   4        146.69        185.42        19.18 o
   2   9   4        430.98        453.05        20.46 o
   3   9   4         16.96         20.71        12.87 o
   4   9   4        254.39        267.05        19.80 o
  -4  10   4         12.40         21.27        13.87 o
  -3  10   4        196.31        176.75        17.88 o
  -2  10   4         77.80        104.68        14.53 o
  -1  10   4          1.05         -1.70        10.82 o
   0  10   4        181.11        149.75        13.97 o
   1  10   4        198.23        188.04        17.51 o
   2  10   4         10.68         10.61        13.37 o
 -10   1   5        272.66        292.22        15.21 o
  -9   1   5       1289.46       1249.35        22.16 o
  -8   1   5       2024.54       2028.25        24.82 o
  -7   1   5       3705.18       3684.93        33.61 o
  -6   1   5       1402.55       1377.37        14.88 o
  -5   1   5       4456.86       4591.91        31.14 o
  -4   1   5       3790.75       3843.85        26.05 o
  -2   1   5       2836.10       2815.63        20.22 o
  -1   1   5      11787.03      12104.12        69.17 o
   0   1   5       1236.37       1097.53         8.54 o
   1   1   5       2583.52       2527.22        20.79 o
   2   1   5       5028.03       4991.30        33.31 o
   3   1   5       6502.79       6523.06        43.01 o
   4   1   5       3071.42       3090.79        27.70 o
   5   1   5       1247.60       1262.08        14.50 o
   6   1   5        367.78        374.95        10.47 o
   7   1   5        397.07        419.87        13.25 o
   8   1   5        226.34        252.36        13.18 o
   9   1   5         46.85         61.17        12.11 o
 -10   2   5        155.18        169.19        13.48 o
  -9   2   5        158.69        186.51        11.17 o
  -8   2   5          1.78          2.95         6.89 o
  -7   2   5        632.33        641.42        12.32 o
  -6   2   5         13.12         14.61         4.39 o
  -5   2   5        657.53        633.99         9.66 o
  -4   2   5        858.81        931.56         9.50 o
  -3   2   5       1390.80       1484.04        12.12 o
  -1   2   5        848.20        868.25         8.51 o
   0   2   5        632.11        704.23         6.93 o
   1   2   5        219.86        198.80         3.79 o
   2   2   5        292.07        296.44         5.69 o
   3   2   5       2871.62       2937.85        22.64 o
   4   2   5         91.29        107.60         5.41 o
   5   2   5        436.29        427.05        10.57 o
   6   2   5          5.05          2.66         5.93 o
   7   2   5         63.01         64.94         9.49 o
   8   2   5         26.72         22.84         9.73 o
   9   2   5         28.10         34.73        11.80 o
 -10   3   5        975.33        956.45        23.84 o
  -9   3   5        435.75        450.73        26.57 o
  -8   3   5       1098.80       1082.43        18.26 o
  -7   3   5        782.43        768.72        16.18 o
  -6   3   5       2265.29       2227.95        31.12 o
  -5   3   5       2320.41       2351.98        20.38 o
  -4   3   5       3203.82       3153.80        24.69 o
  -3   3   5       2981.13       2998.09        20.98 o
  -2   3   5        916.81        802.11         8.93 o
  -1   3   5       2059.78       1985.40        15.87 o
   0   3   5       5173.34       5338.27        35.76 o
   1   3   5       2647.11       2582.83        18.44 o
   2   3   5       1326.87       1239.67        11.20 o
   3   3   5        964.00        916.82        10.88 o
   4   3   5       1407.38       1441.86        16.07 o
   5   3   5        839.47        800.09        12.74 o
   6   3   5        385.30        396.42        12.05 o
   7   3   5        878.13        892.40        17.27 o
   8   3   5         39.57         48.13        10.19 o
   9   3   5        116.35        113.70        13.61 o
 -10   4   5        154.73        133.58        17.79 o
  -9   4   5        527.56        509.74        18.58 o
  -8   4   5        525.40        551.49        16.01 o
  -7   4   5         36.69         44.30         7.33 o
  -6   4   5       1237.49       1222.08        17.44 o
  -5   4   5        682.45        680.35        11.29 o
  -4   4   5       1311.23       1301.86        14.68 o
  -3   4   5        671.97        686.52         9.03 o
  -2   4   5        999.34        968.63        10.58 o
  -1   4   5       1021.35        984.40        10.48 o
   0   4   5        978.71        979.71         9.40 o
   1   4   5       2047.91       2119.69        16.50 o
   2   4   5       2242.23       2316.12        18.13 o
   3   4   5        327.05        334.91         7.93 o
   4   4   5        741.15        765.01        12.09 o
   5   4   5        376.17        381.04        10.04 o
   6   4   5        464.17        464.19        13.00 o
   7   4   5         90.94        113.24         9.91 o
   8   4   5         13.13         12.22        12.12 o
  -9   5   5        234.10        252.88        18.43 o
  -8   5   5        639.60        579.95        17.31 o
  -7   5   5        406.57        448.11        16.10 o
  -6   5   5        122.28        133.66        10.10 o
  -5   5   5        733.83        726.30        14.87 o
  -4   5   5       3213.74       3243.88        30.41 o
  -3   5   5        820.55        818.71        11.62 o
  -2   5   5       2181.73       2162.18        20.15 o
  -1   5   5        844.85        812.68        13.93 o
   0   5   5        942.07        984.17        11.21 o
   1   5   5        818.11        784.05        11.77 o
   2   5   5       1543.59       1540.58        15.56 o
   3   5   5         25.67         33.46         5.69 o
   4   5   5        131.57        135.95         7.94 o
   5   5   5         88.60        105.85         8.46 o
   6   5   5        521.13        510.84        20.42 o
   7   5   5        318.52        337.47        15.00 o
   8   5   5        469.55        480.15        25.46 o
  -9   6   5        273.76        270.33        16.87 o
  -8   6   5        165.98        139.83        19.47 o
  -7   6   5       1231.86       1233.18        22.32 o
  -6   6   5       1076.27       1072.12        19.70 o
  -5   6   5        219.44        226.01        11.35 o
  -4   6   5        265.83        270.32        11.43 o
  -3   6   5       1137.42       1112.96        18.06 o
  -2   6   5       1744.89       1706.47        25.35 o
  -1   6   5       3416.46       3412.16        38.59 o
   0   6   5       1190.69       1188.87        18.28 o
   1   6   5        314.25        304.04         9.68 o
   2   6   5       2424.04       2391.41        28.47 o
   3   6   5       1217.92       1219.04        21.84 o
   4   6   5        106.27        114.35        10.55 o
   5   6   5        570.28        560.66        18.07 o
   6   6   5        452.23        465.48        15.94 o
   7   6   5         15.15         18.83        11.56 o
  -8   7   5         41.45         39.61        12.48 o
  -7   7   5         18.02         19.75        11.14 o
  -6   7   5        314.06        305.43        15.73 o
  -5   7   5        269.99        286.92        14.73 o
  -4   7   5        191.23        208.90        12.57 o
  -3   7   5        249.44        233.06        11.57 o
  -2   7   5        423.31        452.49        12.01 o
  -1   7   5       1020.43        991.74        16.27 o
   0   7   5        816.59        783.54        14.67 o
   1   7   5         11.48          7.72         6.08 o
   2   7   5         35.40         30.60        10.60 o
   3   7   5        562.67        539.83        16.94 o
   4   7   5         47.09         42.84        10.50 o
   5   7   5          5.51         -5.44        11.61 o
   6   7   5        138.54        125.75        13.62 o
  -7   8   5        229.53        195.16        15.73 o
  -6   8   5        283.26        262.37        16.58 o
  -5   8   5        691.46        634.32        19.95 o
  -4   8   5        521.54        501.23        20.40 o
  -3   8   5        585.81        635.31        18.65 o
  -2   8   5       1032.09        960.14        19.56 o
  -1   8   5        883.57        946.24        18.29 o
   0   8   5       1478.40       1423.71        20.72 o
   1   8   5       1024.63       1001.32        19.99 o
   2   8   5        583.23        596.66        18.56 o
   3   8   5        396.82        427.36        27.09 o
   4   8   5        340.48        288.16        18.20 o
   5   8   5        271.06        274.60        33.49 o
  -6   9   5          0.95         37.49        28.59 o
  -5   9   5         58.07         75.17        13.16 o
  -4   9   5          2.81          8.11        10.36 o
  -3   9   5         96.19        113.20        12.54 o
  -2   9   5         23.03         20.58        11.27 o
  -1   9   5        210.99        200.71        12.51 o
   0   9   5          1.38         10.20         8.80 o
   1   9   5          1.01         -3.09        10.51 o
   2   9   5          7.33         18.37        12.18 o
   3   9   5         19.14         33.95        23.11 o
   4   9   5          0.56          2.57        12.95 o
  -3  10   5        323.46        323.08        20.94 o
  -2  10   5        213.32        265.50        18.58 o
  -1  10   5        474.65        476.02        21.52 o
   0  10   5        380.62        348.98        20.17 o
   1  10   5        131.60        146.99        16.27 o
   2  10   5        460.46        433.24        23.74 o
 -11   0   6        754.96        719.91        30.16 o
 -10   0   6       1047.43       1119.04        60.40 o
  -9   0   6         46.33         63.16        20.13 o
  -8   0   6         13.34         21.70        10.43 o
  -7   0   6       2094.39       2128.22        36.99 o
  -6   0   6       3917.24       3988.53        41.16 o
  -5   0   6        782.60        709.20        13.12 o
  -4   0   6       6056.69       5961.00        53.74 o
  -3   0   6       1976.73       2013.51        21.75 o
  -2   0   6       6514.48       6788.72        58.21 o
  -1   0   6      15409.31      15970.51       128.26 o
   0   0   6       1062.88       1003.89        15.08 o
   1   0   6       1264.65       1287.98        18.12 o
   2   0   6      16167.48      16950.68       136.59 o
   3   0   6        303.90        303.25         9.91 o
   4   0   6       1896.72       1943.97        24.41 o
   5   0   6       5647.24       5588.32        61.46 o
   6   0   6       1645.12       1650.97        33.63 o
   7   0   6          4.98         19.59        11.91 o
   8   0   6        304.82        294.26        22.19 o
   9   0   6        150.03        155.38        17.25 o
 -10   1   6          1.73          0.99         9.43 o
  -9   1   6        137.26        151.88        15.68 o
  -8   1   6        898.92        893.39        18.38 o
  -7   1   6         44.24         31.48         6.36 o
  -6   1   6       1579.98       1554.51        18.90 o
  -5   1   6       9217.00       9227.04        56.86 o
  -4   1   6         71.18         94.31         4.16 o
  -3   1   6       4701.45       4719.90        32.41 o
  -2   1   6       9018.46       8857.12        55.54 o
  -1   1   6       1531.62       1673.39        12.68 o
   0   1   6       5413.87       5617.52        34.30 o
   1   1   6      14609.02      14977.85        90.88 o
   2   1   6       1455.63       1542.04        13.68 o
   3   1   6       3907.32       3981.79        30.18 o
   4   1   6       6029.96       5992.77        47.96 o
   5   1   6        271.56        287.42         9.45 o
   6   1   6        802.68        794.02        14.98 o
   7   1   6       1469.06       1453.72        24.16 o
   8   1   6         31.46         30.04        10.34 o
   9   1   6        102.56        127.85        13.50 o
 -10   2   6       1163.72       1162.83        25.21 o
  -9   2   6        675.04        716.24        17.89 o
  -8   2   6        145.01        146.10         9.50 o
  -7   2   6       2292.39       2255.43        23.83 o
  -6   2   6       1553.43       1584.35        18.59 o
  -5   2   6        271.59        271.81         6.88 o
  -4   2   6       5672.46       5768.97        36.99 o
  -2   2   6        629.39        627.63         6.97 o
  -1   2   6       4675.16       4578.49        28.95 o
   0   2   6       5438.31       5561.63        34.41 o
   1   2   6        774.44        792.01         7.62 o
   2   2   6       5494.40       5447.08        37.04 o
   3   2   6       5372.37       5426.53        37.67 o
   4   2   6       1123.99       1196.95        15.33 o
   5   2   6       3656.84       3677.53        39.19 o
   6   2   6       1699.02       1635.17        21.63 o
   7   2   6          8.60          9.72         8.77 o
   8   2   6        451.70        476.81        17.63 o
   9   2   6        456.17        458.02        19.47 o
 -10   3   6        282.52        278.29        15.94 o
  -9   3   6       1811.91       1861.64        32.34 o
  -8   3   6        413.71        417.19        14.59 o
  -7   3   6       1439.17       1447.17        19.85 o
  -6   3   6       4687.26       4651.96        40.96 o
  -5   3   6        443.27        440.29         9.26 o
  -4   3   6       1215.62       1174.35        11.46 o
  -3   3   6      10102.02       9869.16        58.96 o
  -2   3   6        700.53        620.37         8.54 o
  -1   3   6       4025.74       4203.36        29.33 o
   0   3   6       8632.13       8543.11        51.32 o
   1   3   6       2410.59       2503.52        18.67 o
   2   3   6        719.55        700.53         9.52 o
   3   3   6       6272.22       6312.76        43.46 o
   4   3   6        970.54        958.55        13.90 o
   5   3   6       2480.97       2468.11        26.71 o
   6   3   6       1787.75       1808.93        23.47 o
   7   3   6        244.40        238.21        11.99 o
   8   3   6        725.42        765.40        20.48 o
 -10   4   6        343.93        355.53        20.58 o
  -9   4   6        728.21        743.12        19.39 o
  -8   4   6        536.47        543.22        17.05 o
  -7   4   6       1319.39       1299.99        19.26 o
  -6   4   6        461.97        473.56        11.77 o
  -5   4   6        741.94        749.35        18.66 o
  -4   4   6       3589.30       3494.25        29.04 o
  -3   4   6       1117.90       1123.63        12.17 o
  -2   4   6       1382.13       1347.58        16.20 o
  -1   4   6       5096.84       5050.73        34.97 o
   0   4   6       1222.24       1221.72        12.41 o
   1   4   6       1262.04       1284.13        12.01 o
   2   4   6       4582.31       4577.06        33.32 o
   3   4   6       1189.99       1176.38        13.61 o
   4   4   6         42.45         49.11         5.87 o
   5   4   6       1732.72       1742.34        20.25 o
   6   4   6        281.83        289.93        13.16 o
   7   4   6         46.43         40.04         8.85 o
   8   4   6       1070.49       1137.24        27.55 o
  -9   5   6         42.20         52.27        12.34 o
  -8   5   6       4245.83       4224.77        78.42 o
  -7   5   6        924.90        881.86        18.78 o
  -6   5   6          0.91         -0.45         6.97 o
  -5   5   6       5135.68       5052.15        47.69 o
  -4   5   6       3581.64       3566.65        35.87 o
  -3   5   6         33.34         40.75         4.86 o
  -2   5   6       7064.07       6818.86        49.48 o
  -1   5   6       1455.92       1480.21        16.00 o
   0   5   6         40.19         39.05         4.35 o
   1   5   6       8224.70       8119.07        64.94 o
   2   5   6       1908.00       1902.45        21.60 o
   3   5   6         51.99         54.18         7.06 o
   4   5   6       6897.98       6942.61        56.81 o
   5   5   6        131.93        127.01         8.86 o
   6   5   6          3.45         12.18         8.32 o
   7   5   6       3232.49       3290.95        41.52 o
   8   5   6         22.88         24.82        12.38 o
  -9   6   6         15.22         18.21        14.24 o
  -8   6   6         25.90         51.91        10.31 o
  -7   6   6       1482.77       1496.58        24.65 o
  -6   6   6         46.32         49.72         8.77 o
  -5   6   6        614.55        589.13        26.26 o
  -4   6   6       1182.45       1233.55        40.19 o
  -3   6   6        504.57        487.91        15.44 o
  -2   6   6        501.47        496.95        11.53 o
  -1   6   6       2108.27       2109.50        25.66 o
   0   6   6        701.43        700.41        12.99 o
   1   6   6        140.06        142.37         7.97 o
   2   6   6       2278.10       2256.27        39.54 o
   3   6   6       1133.29       1155.05        24.27 o
   4   6   6         34.45         16.57         8.76 o
   5   6   6        545.81        584.98        18.47 o
   6   6   6        859.32        849.47        26.63 o
   7   6   6        275.93        238.83        16.41 o
  -8   7   6         44.60         51.12        13.23 o
  -7   7   6       1624.67       1635.64        30.71 o
  -6   7   6       2365.57       2355.61        35.73 o
  -5   7   6        173.47        166.18        12.43 o
  -4   7   6       2958.12       2883.68        37.90 o
  -3   7   6       4337.79       4287.75        48.27 o
  -2   7   6          2.47          0.14         6.17 o
  -1   7   6       1063.32       1029.53        16.57 o
   0   7   6       5271.86       5214.06        45.77 o
   1   7   6         84.65        111.15        11.18 o
   2   7   6       2385.70       2393.56        33.25 o
   3   7   6       3784.86       3822.45        46.15 o
   4   7   6          1.13          4.16         9.06 o
   5   7   6       1210.81       1237.78        26.15 o
   6   7   6       1286.32       1292.69        34.58 o
  -7   8   6         43.57         35.52        13.27 o
  -6   8   6        476.31        529.04        31.82 o
  -5   8   6         84.09         88.74        11.98 o
  -4   8   6        721.55        730.09        26.12 o
  -3   8   6        466.12        444.32        17.16 o
  -2   8   6         57.55         62.61        10.15 o
  -1   8   6       1224.62       1222.62        19.58 o
   0   8   6        383.50        389.15        13.03 o
   1   8   6        378.46        333.66        14.49 o
   2   8   6        649.23        673.36        19.87 o
   3   8   6        300.89        317.35        16.65 o
   4   8   6          0.30          1.12        12.57 o
   5   8   6        412.75        433.27        22.01 o
  -5   9   6       1371.36       1398.49        35.39 o
  -4   9   6        712.93        706.82        33.64 o
  -3   9   6         81.02         76.42        12.28 o
  -2   9   6       2827.97       2959.48        46.41 o
  -1   9   6       1006.77        996.74        20.62 o
   0   9   6        132.87        137.99        14.56 o
   1   9   6       2389.45       2475.02        43.01 o
   2   9   6        699.62        659.08        23.28 o
   3   9   6         49.25         57.05        13.62 o
   4   9   6       2187.71       2334.51        48.69 o
  -3  10   6         61.77         58.39        14.64 o
  -2  10   6         34.82         29.17        13.03 o
  -1  10   6        396.32        444.10        22.29 o
   0  10   6         32.15         56.94        16.09 o
   1  10   6        221.79        215.78        18.03 o
 -10   1   7        470.82        466.49        19.80 o
  -9   1   7        425.66        433.52        15.79 o
  -8   1   7        267.21        269.98        12.41 o
  -7   1   7       3281.89       3230.16        34.69 o
  -6   1   7       2704.29       2727.17        25.53 o
  -5   1   7       4286.17       4332.16        32.29 o
  -4   1   7       3920.65       3963.65        27.28 o
  -3   1   7       4689.73       4822.79        33.54 o
  -2   1   7       1915.53       1828.40        15.39 o
  -1   1   7       3947.43       3739.45        25.74 o
   0   1   7       2688.96       2677.17        18.76 o
   1   1   7       5156.21       5257.47        35.45 o
   2   1   7       1076.83        989.28        10.68 o
   3   1   7       2089.39       1995.83        19.44 o
   4   1   7       2201.94       2213.34        20.41 o
   5   1   7       4027.50       3947.67        36.75 o
   6   1   7        527.54        507.75        13.47 o
   7   1   7        860.42        830.56        18.95 o
   8   1   7        448.11        441.61        17.33 o
 -10   2   7          3.79          3.49        10.28 o
  -9   2   7        143.31        155.83        13.74 o
  -8   2   7         23.64         23.92         7.88 o
  -7   2   7        294.35        290.65         9.90 o
  -6   2   7         66.26         85.15         6.38 o
  -5   2   7        161.15        162.87         6.21 o
  -4   2   7        355.25        378.41         7.62 o
  -3   2   7         82.11         81.03         4.42 o
  -2   2   7        180.83        176.57         4.43 o
  -1   2   7        958.21        979.87         9.27 o
   0   2   7        163.67        147.97         4.82 o
   1   2   7        570.25        592.58         6.78 o
   2   2   7        380.38        371.21         7.01 o
   3   2   7        912.80        925.15        11.26 o
   4   2   7          1.98          3.04         4.91 o
   5   2   7        342.24        342.48        12.82 o
   6   2   7        130.34        149.16        11.03 o
   7   2   7         39.33         43.95        11.51 o
   8   2   7        139.83        157.14        13.16 o
 -10   3   7        388.91        396.89        18.44 o
  -9   3   7        415.05        413.33        17.24 o
  -8   3   7        956.97        920.67        30.88 o
  -7   3   7        810.54        822.69        23.80 o
  -6   3   7       1478.32       1498.45        19.61 o
  -5   3   7        560.43        501.94        13.01 o
  -4   3   7       4120.50       4341.05        34.04 o
  -3   3   7       3191.80       3142.09        24.25 o
  -2   3   7       2877.74       2863.65        22.12 o
  -1   3   7       2585.72       2496.50        18.36 o
   0   3   7       1360.00       1333.13        11.87 o
   1   3   7       1229.07       1158.77        11.10 o
   2   3   7       6105.86       6361.39        43.57 o
   3   3   7        336.93        314.88         7.52 o
   4   3   7       1045.43       1048.12        15.73 o
   5   3   7        932.25        941.16        16.13 o
   6   3   7       1315.52       1249.50        19.81 o
   7   3   7        112.24        123.71        11.42 o
   8   3   7        484.79        501.33        21.02 o
 -10   4   7        493.78        463.35        22.85 o
  -9   4   7          9.92         13.80        12.14 o
  -8   4   7        344.31        404.44        14.89 o
  -7   4   7        141.39        156.80        11.37 o
  -6   4   7        371.45        325.86        10.51 o
  -5   4   7        930.77        911.69        14.88 o
  -4   4   7        553.80        586.14        18.22 o
  -3   4   7         47.52         41.41         4.72 o
  -2   4   7       1777.95       1741.23        16.17 o
  -1   4   7       1251.67       1275.42        13.19 o
   0   4   7        778.69        762.98         9.99 o
   1   4   7       1008.54       1041.03        12.01 o
   2   4   7        913.28        931.01        14.15 o
   3   4   7          4.57         13.84         4.61 o
   4   4   7        384.87        389.61        11.45 o
   5   4   7        474.69        494.33        12.44 o
   6   4   7          7.22         13.50         7.84 o
   7   4   7        176.11        183.99        12.86 o
   8   4   7         33.39         47.27        13.05 o
  -9   5   7        108.30        112.77        15.05 o
  -8   5   7        464.07        467.17        16.47 o
  -7   5   7        336.54        312.78        13.68 o
  -6   5   7        387.46        400.67        13.79 o
  -5   5   7        157.31        182.99        10.39 o
  -4   5   7        113.68        116.14         8.25 o
  -3   5   7       1188.59       1188.68        15.95 o
  -2   5   7       3494.39       3515.29        29.51 o
  -1   5   7        518.34        497.71         8.86 o
   0   5   7        679.76        698.71        10.30 o
   1   5   7       1350.84       1351.95        16.98 o
   2   5   7        773.30        763.43        13.68 o
   3   5   7        837.59        812.33        17.00 o
   4   5   7        660.23        653.13        22.78 o
   5   5   7         90.35        107.65        11.67 o
   6   5   7         48.65         46.55         9.71 o
   7   5   7        200.77        209.46        15.22 o
  -9   6   7        357.94        416.72        21.40 o
  -8   6   7        251.46        247.76        15.67 o
  -7   6   7        317.44        358.04        15.37 o
  -6   6   7        383.60        426.30        14.88 o
  -5   6   7        421.84        413.28        15.32 o
  -4   6   7        450.85        483.08        15.85 o
  -3   6   7       2074.60       2063.93        25.81 o
  -2   6   7       1729.38       1691.01        22.48 o
  -1   6   7        409.82        404.52        10.93 o
   0   6   7        487.16        468.16        18.34 o
   1   6   7        950.70        950.55        17.57 o
   2   6   7        393.51        406.06        12.93 o
   3   6   7        276.10        260.10        13.65 o
   4   6   7        140.20        152.47        11.64 o
   5   6   7        289.96        317.31        19.17 o
   6   6   7        427.04        412.00        22.11 o
   7   6   7        133.45        159.02        17.81 o
  -8   7   7          5.10         23.45        12.44 o
  -7   7   7         85.20         86.46        15.83 o
  -6   7   7         36.13         28.26        11.00 o
  -5   7   7          0.30          3.68         9.92 o
  -4   7   7        202.27        182.88        12.76 o
  -3   7   7        124.98        133.49        11.17 o
  -2   7   7          5.23          6.99         7.02 o
  -1   7   7        167.90        177.02         9.47 o
   0   7   7       1206.73       1145.61        29.08 o
   1   7   7        430.28        450.63        14.29 o
   2   7   7         99.44        124.12        11.38 o
   3   7   7         43.83         44.67        10.40 o
   4   7   7         27.32         20.32        10.31 o
   5   7   7        267.75        274.54        16.35 o
   6   7   7         47.24         43.83        16.24 o
  -7   8   7        337.02        350.50        19.59 o
  -6   8   7        220.42        250.20        17.21 o
  -5   8   7        822.85        920.57        23.52 o
  -4   8   7        868.87        860.24        24.60 o
  -3   8   7        160.13        178.79        13.44 o
  -2   8   7       1004.66        941.96        21.86 o
  -1   8   7       1381.29       1289.20        22.03 o
   0   8   7         73.91         84.50        10.10 o
   1   8   7        403.32        367.97        20.75 o
   2   8   7        287.45        303.66        15.76 o
   3   8   7        112.09        143.79        13.37 o
   4   8   7        368.91        368.84        18.23 o
   5   8   7        289.70        273.63        18.19 o
  -5   9   7         43.17         46.88        13.39 o
  -4   9   7        160.68        142.88        14.68 o
  -3   9   7          3.03          1.54        10.84 o
  -2   9   7          8.71         -1.30         9.71 o
  -1   9   7          6.20          6.02        10.45 o
   0   9   7         21.12         18.71        10.72 o
   1   9   7        214.72        180.48        14.85 o
   2   9   7         17.55         23.75        12.47 o
   3   9   7          0.12         -3.51        13.25 o
  -2  10   7        240.40        300.27        23.45 o
  -1  10   7        122.52        143.26        25.53 o
   0  10   7        323.74        246.77        22.97 o
 -10   0   8       2076.68       2124.05        45.05 o
  -9   0   8       6272.03       6171.97       133.77 o
  -8   0   8         40.76         37.38        11.73 o
  -7   0   8       2599.30       2559.49        49.06 o
  -6   0   8       8139.05       7999.62       102.37 o
  -5   0   8        597.65        646.10        15.71 o
  -4   0   8      10772.95      10349.15       100.29 o
  -3   0   8      15743.85      15409.19       142.25 o
  -2   0   8         98.68        102.23         7.19 o
  -1   0   8      27201.83      27178.62       216.22 o
   0   0   8      13781.08      13588.21       121.16 o
   1   0   8         34.68         35.78         7.45 o
   2   0   8       8363.83       7895.29        93.71 o
   3   0   8       9096.93       9007.66        90.01 o
   4   0   8        511.56        513.99        15.27 o
   5   0   8       5157.69       5068.28        58.67 o
   6   0   8       2271.32       2272.20        42.65 o
   7   0   8         47.72         83.32        17.84 o
   8   0   8       1632.87       1617.43        63.14 o
 -10   1   8        446.42        441.25        17.37 o
  -9   1   8        844.95        839.72        21.11 o
  -8   1   8        279.94        281.13        12.76 o
  -7   1   8       2956.12       2932.13        33.05 o
  -6   1   8        676.17        637.48        12.83 o
  -5   1   8        942.82        941.46        12.15 o
  -4   1   8       3921.84       3865.17        29.14 o
  -3   1   8       4710.72       4842.48        34.19 o
  -2   1   8         16.77         21.32         3.32 o
  -1   1   8       9778.14      10002.00        59.53 o
   0   1   8       8483.15       8695.64        52.33 o
   1   1   8        269.87        277.30         4.87 o
   2   1   8       4365.69       4237.10        32.45 o
   3   1   8       3784.86       3724.59        31.01 o
   4   1   8        965.09        991.13        14.33 o
   5   1   8       1121.42       1071.79        17.08 o
   6   1   8       1197.67       1176.14        21.06 o
   7   1   8        111.13        103.51        11.34 o
   8   1   8        706.04        694.37        20.18 o
 -10   2   8        597.78        578.49        22.40 o
  -9   2   8         74.40         83.51        11.22 o
  -8   2   8       7705.62       7798.35        76.05 o
  -7   2   8       1344.01       1266.90        22.68 o
  -6   2   8         40.68         45.60         6.06 o
  -5   2   8      15625.02      15348.21        96.31 o
  -4   2   8       2783.62       2784.28        22.92 o
  -3   2   8         92.14         89.65         4.85 o
  -2   2   8      33404.78      34279.77       192.08 o
  -1   2   8       2901.33       2931.07        20.87 o
   0   2   8        370.17        356.10         5.98 o
   1   2   8      19643.56      19400.92       112.33 o
   2   2   8       1208.30       1202.71        13.01 o
   3   2   8        349.14        360.33         8.78 o
   4   2   8      10275.67      10143.15        67.88 o
   5   2   8          8.25          1.37         6.31 o
   6   2   8        142.51        131.65         9.55 o
   7   2   8       3992.20       4015.27        45.19 o
   8   2   8         73.17         74.97        12.43 o
 -10   3   8        708.58        733.85        22.51 o
  -9   3   8        171.69        161.81        13.20 o
  -8   3   8        350.36        369.07        15.55 o
  -7   3   8       2286.98       2246.71        28.33 o
  -6   3   8       1537.17       1506.91        20.01 o
  -5   3   8         59.30         76.95         6.77 o
  -4   3   8       5256.49       5220.45        47.63 o
  -3   3   8       2743.31       2731.33        24.04 o
  -2   3   8        684.36        721.55        10.90 o
  -1   3   8      11077.14      11410.23        72.03 o
   0   3   8       3276.59       3212.14        22.99 o
   1   3   8          1.55          4.14         3.74 o
   2   3   8       3275.08       3288.18        26.16 o
   3   3   8       3128.48       3168.59        26.06 o
   4   3   8        144.25        151.36         8.49 o
   5   3   8       1514.12       1574.15        21.44 o
   6   3   8        948.23        957.50        18.12 o
   7   3   8         37.48         41.86        10.33 o
   8   3   8        395.88        397.72        21.55 o
 -10   4   8        749.71        782.40        36.33 o
  -9   4   8       1625.29       1564.00        33.00 o
  -8   4   8         98.66        105.88        12.22 o
  -7   4   8       2374.84       2377.89        27.85 o
  -6   4   8       5677.35       5585.97        48.50 o
  -5   4   8         30.57         29.27         6.17 o
  -4   4   8       4865.74       4864.59        38.49 o
  -3   4   8       8548.36       8511.69        60.24 o
  -2   4   8        825.35        841.41        11.88 o
  -1   4   8       6293.56       6233.83        42.95 o
   0   4   8      10556.88      10543.03        67.81 o
   1   4   8        348.49        353.04         8.76 o
   2   4   8       5963.57       5938.89        47.21 o
   3   4   8       3521.46       3490.96        28.65 o
   4   4   8         93.39        115.48         8.72 o
   5   4   8       2195.60       2239.71        31.46 o
   6   4   8       1510.03       1491.19        22.72 o
   7   4   8          2.88         10.41         9.91 o
  -9   5   8        294.79        307.50        19.61 o
  -8   5   8          9.96          7.45        10.12 o
  -7   5   8        666.77        669.15        17.46 o
  -6   5   8       1643.10       1553.63        23.90 o
  -5   5   8         42.25         28.40         7.47 o
  -4   5   8       2532.81       2489.99        29.07 o
  -3   5   8       3325.34       3257.88        43.09 o
  -2   5   8        646.84        637.52        12.05 o
  -1   5   8       2089.34       2048.91        19.13 o
   0   5   8       1611.36       1626.39        16.70 o
   1   5   8          3.35          7.13         5.31 o
   2   5   8       1357.11       1309.12        18.33 o
   3   5   8       1157.14       1154.41        28.51 o
   4   5   8         13.07         15.78         8.65 o
   5   5   8        593.20        616.44        19.11 o
   6   5   8        730.48        757.20        23.02 o
   7   5   8         24.17         34.34        12.56 o
  -8   6   8       1510.86       1590.38        27.69 o
  -7   6   8        313.41        316.50        15.18 o
  -6   6   8          6.20          1.45         7.83 o
  -5   6   8       5348.43       5280.74        87.01 o
  -4   6   8        265.26        287.30        13.89 o
  -3   6   8        237.65        243.87        10.70 o
  -2   6   8       5098.10       5034.69        47.54 o
  -1   6   8        184.50        184.52         9.92 o
   0   6   8        114.08        126.37         9.77 o
   1   6   8       5604.64       5742.83        54.26 o
   2   6   8          0.81         11.35         7.25 o
   3   6   8        209.58        213.81        12.74 o
   4   6   8       2063.92       2136.82        32.50 o
   5   6   8         36.42         34.66        13.45 o
   6   6   8         66.95         56.81        14.39 o
  -8   7   8          9.64         20.44        13.08 o
  -7   7   8        633.42        661.60        22.01 o
  -6   7   8         71.91        104.08        20.77 o
  -5   7   8        174.94        182.54        13.93 o
  -4   7   8       1861.09       1791.43        29.54 o
  -3   7   8        517.20        512.42        17.38 o
  -2   7   8         48.99         66.35         8.60 o
  -1   7   8       1233.03       1187.09        19.96 o
   0   7   8       1203.56       1235.66        26.76 o
   1   7   8        159.66        182.47        11.60 o
   2   7   8       1631.85       1618.98        27.58 o
   3   7   8        554.50        597.77        19.43 o
   4   7   8          5.95          5.76        10.35 o
   5   7   8        705.51        728.64        26.08 o
  -6   8   8        862.57        951.24        28.72 o
  -5   8   8        100.05         99.66        13.25 o
  -4   8   8        221.29        223.33        15.46 o
  -3   8   8        921.77        954.92        24.64 o
  -2   8   8        292.33        273.23        20.84 o
  -1   8   8        397.53        415.99        26.45 o
   0   8   8        476.66        497.56        17.84 o
   1   8   8       1327.40       1286.01        26.04 o
   2   8   8        922.07        933.39        35.43 o
   3   8   8        595.77        577.75        27.17 o
   4   8   8         97.21         97.06        13.60 o
  -5   9   8        193.73        203.78        17.84 o
  -4   9   8        229.07        258.20        17.07 o
  -3   9   8        126.29        109.81        14.09 o
  -2   9   8          2.83         11.27        11.32 o
  -1   9   8        291.10        281.60        16.67 o
   0   9   8        456.83        509.95        20.13 o
   1   9   8          6.48         12.41        11.99 o
   2   9   8        152.61        128.45        15.48 o
 -10   1   9        573.17        597.32        20.94 o
  -9   1   9        452.13        443.59        19.13 o
  -8   1   9       1933.40       1936.93        27.33 o
  -7   1   9       2667.13       2587.67        30.71 o
  -6   1   9       2308.53       2326.67        27.05 o
  -5   1   9       1258.31       1288.32        16.01 o
  -4   1   9       1354.75       1378.29        15.97 o
  -3   1   9       1364.14       1284.53        13.55 o
  -2   1   9       2913.43       2769.42        22.11 o
  -1   1   9       1655.56       1625.90        13.84 o
   0   1   9       2455.58       2440.73        18.52 o
   1   1   9       3315.16       3392.16        27.38 o
   2   1   9       1015.83        985.41        13.14 o
   3   1   9       1150.45       1128.78        14.85 o
   4   1   9       2089.84       2049.63        23.45 o
   5   1   9        207.59        229.91        10.39 o
   6   1   9        237.60        268.33        13.61 o
   7   1   9        108.39        119.90        12.19 o
   8   1   9        154.84        180.91        14.42 o
 -10   2   9        192.08        195.16        15.60 o
  -9   2   9        125.79        115.52        12.16 o
  -8   2   9         19.26         17.97         8.87 o
  -7   2   9        715.14        736.92        24.66 o
  -6   2   9        320.08        313.08        11.79 o
  -5   2   9        149.81        170.06         7.73 o
  -4   2   9        257.64        262.09         7.44 o
  -3   2   9         60.59         63.62         4.64 o
  -2   2   9        406.11        404.77         8.89 o
  -1   2   9        624.21        644.48         8.15 o
   0   2   9        188.30        167.01         5.10 o
   1   2   9        405.54        428.55         7.58 o
   2   2   9         29.70         33.41         4.97 o
   3   2   9        789.61        772.41        12.61 o
   4   2   9        460.72        440.46        10.88 o
   5   2   9        458.38        462.55        13.18 o
   6   2   9        218.60        189.49        14.94 o
   7   2   9         12.20          2.51        10.21 o
   8   2   9         59.99         42.57        12.06 o
 -10   3   9        679.40        648.83        28.92 o
  -9   3   9        740.65        723.81        20.97 o
  -8   3   9        724.83        751.98        20.03 o
  -7   3   9        528.05        533.67        15.73 o
  -6   3   9       1506.47       1493.64        22.20 o
  -5   3   9       1872.87       1777.07        21.44 o
  -4   3   9       1370.67       1382.26        16.43 o
  -3   3   9       2120.41       2219.67        21.48 o
  -2   3   9       1638.92       1557.76        16.75 o
  -1   3   9        157.43        145.68         6.60 o
   0   3   9       2423.71       2443.12        22.36 o
   1   3   9       1395.49       1402.17        14.73 o
   2   3   9       1006.87        965.73        12.46 o
   3   3   9        312.49        312.65         9.41 o
   4   3   9        560.26        569.35        13.10 o
   5   3   9        896.61        903.62        15.85 o
   6   3   9        116.56        150.56        10.59 o
   7   3   9         68.95         94.38        11.16 o
  -9   4   9        400.51        405.99        29.34 o
  -8   4   9        744.80        687.37        25.81 o
  -7   4   9        281.62        262.60        13.95 o
  -6   4   9        221.48        257.82        11.08 o
  -5   4   9       1179.39       1111.02        17.08 o
  -4   4   9        702.36        717.62        12.20 o
  -3   4   9        638.77        621.15        11.13 o
  -2   4   9        383.90        374.39         8.96 o
  -1   4   9        639.54        625.93        10.54 o
   0   4   9        907.44        881.71        13.96 o
   1   4   9       1300.57       1325.90        16.23 o
   2   4   9       1031.84       1044.43        14.67 o
   3   4   9        199.31        204.34         9.67 o
   4   4   9        738.64        740.55        22.16 o
   5   4   9         38.56         45.53         7.64 o
   6   4   9        169.25        188.19        11.81 o
   7   4   9         84.65         78.89        11.94 o
  -9   5   9        307.45        311.91        20.07 o
  -8   5   9        341.06        358.00        17.54 o
  -7   5   9        609.66        629.94        19.32 o
  -6   5   9         28.68         33.53         8.41 o
  -5   5   9       1047.75       1124.18        23.21 o
  -4   5   9       1126.72       1095.46        18.74 o
  -3   5   9       1902.25       1852.59        22.89 o
  -2   5   9        742.32        744.88        13.47 o
  -1   5   9        553.58        540.73        10.74 o
   0   5   9         19.35         27.25         5.77 o
   1   5   9       1753.32       1762.61        19.91 o
   2   5   9        262.63        255.62        10.11 o
   3   5   9        135.70        153.96        10.08 o
   4   5   9         72.01         70.45        10.87 o
   5   5   9        238.49        256.37        15.12 o
   6   5   9         21.59         24.02        11.74 o
  -8   6   9        510.13        468.19        19.76 o
  -7   6   9        900.64        884.23        20.68 o
  -6   6   9        277.98        280.72        13.59 o
  -5   6   9        263.47        266.60        15.02 o
  -4   6   9       1610.80       1584.59        26.86 o
  -3   6   9        358.51        363.32        13.40 o
  -2   6   9        822.00        778.26        16.00 o
  -1   6   9       2268.62       2180.95        38.48 o
   0   6   9        627.26        633.62        17.18 o
   1   6   9        439.83        465.75        16.67 o
   2   6   9       1422.70       1363.61        22.59 o
   3   6   9        482.86        490.93        17.25 o
   4   6   9         71.43         84.24        13.80 o
   5   6   9        176.58        166.09        16.46 o
   6   6   9         99.87        112.39        16.80 o
  -7   7   9        193.04        179.26        15.44 o
  -6   7   9        567.21        544.53        29.23 o
  -5   7   9         10.39         12.37        10.75 o
  -4   7   9        205.92        188.66        13.80 o
  -3   7   9        596.72        570.49        17.74 o
  -2   7   9         53.81         87.44         9.40 o
  -1   7   9        431.57        416.81        15.85 o
   0   7   9        722.22        673.66        20.61 o
   1   7   9          1.30         16.12         9.53 o
   2   7   9         39.76         30.70         9.62 o
   3   7   9         95.77         97.25        12.08 o
   4   7   9         71.33         69.10        14.49 o
   5   7   9          7.53         23.21        14.02 o
  -6   8   9        270.00        255.92        17.05 o
  -5   8   9        566.60        529.06        20.62 o
  -4   8   9        592.12        594.24        35.18 o
  -3   8   9        614.79        598.87        20.02 o
  -2   8   9        936.69        887.12        34.21 o
  -1   8   9        326.96        331.92        16.83 o
   0   8   9       1008.76        963.25        33.03 o
   1   8   9       1061.69        976.46        38.59 o
   2   8   9         68.02         82.31        13.49 o
   3   8   9        177.70        203.94        15.82 o
   4   8   9        293.23        252.94        22.29 o
  -4   9   9         27.45         24.11        12.87 o
  -3   9   9          8.66         -8.44        11.03 o
  -2   9   9        253.85        258.46        19.43 o
  -1   9   9         25.25         19.97        11.57 o
   0   9   9         43.67         62.08        12.71 o
   1   9   9          2.00          3.55        12.34 o
   2   9   9         62.55         63.63        14.46 o
 -10   0  10       1303.80       1440.75        38.08 o
  -9   0  10        808.99        773.60        28.52 o
  -8   0  10         11.98         12.29        11.47 o
  -7   0  10       3813.85       3859.71        63.37 o
  -6   0  10       5559.97       5497.92        84.64 o
  -5   0  10         94.14        111.84         9.90 o
  -4   0  10       6559.75       6680.04        70.50 o
  -3   0  10       7689.36       7602.79       107.66 o
  -2   0  10        133.00        130.71         8.99 o
  -1   0  10       4615.90       4454.84        50.48 o
   0   0  10       1602.13       1432.59        30.29 o
   1   0  10       1221.73       1299.91        21.43 o
   2   0  10       2227.70       2162.03        30.41 o
   3   0  10       2430.76       2330.26        33.18 o
   4   0  10        120.26        101.19        10.39 o
   5   0  10       1942.86       1902.39        31.96 o
   6   0  10       1182.64       1172.35        55.15 o
   7   0  10         79.66         78.07        18.44 o
 -10   1  10         14.13          8.16        10.91 o
  -9   1  10        363.35        350.42        16.90 o
  -8   1  10       2397.88       2359.13        33.86 o
  -7   1  10        813.92        827.06        17.27 o
  -6   1  10        259.45        265.56        10.53 o
  -5   1  10       8952.93       8947.37        64.40 o
  -4   1  10        602.60        634.75        11.40 o
  -3   1  10       1743.19       1785.64        18.70 o
  -2   1  10       8164.74       8144.82        56.97 o
  -1   1  10        950.20        914.45        10.15 o
   0   1  10        177.65        181.70         6.42 o
   1   1  10       6108.96       6000.91        45.02 o
   2   1  10       1918.58       1889.98        19.96 o
   3   1  10        112.97        126.56         7.29 o
   4   1  10       2128.24       2109.52        23.03 o
   5   1  10        124.37        148.19         9.79 o
   6   1  10         18.19         17.14         8.99 o
   7   1  10        715.66        746.03        28.61 o
 -10   2  10        594.63        613.84        32.97 o
  -9   2  10        712.57        722.58        21.49 o
  -8   2  10          0.35          5.04         8.94 o
  -7   2  10       1389.06       1354.46        22.11 o
  -6   2  10       2667.80       2574.25        30.45 o
  -5   2  10         66.28         73.65         7.12 o
  -4   2  10       4412.40       4383.92        39.58 o
  -3   2  10       5424.89       5307.51        40.93 o
  -2   2  10        322.43        340.83         7.55 o
  -1   2  10       1319.09       1254.45        15.94 o
   0   2  10       4712.26       4729.80        34.44 o
   1   2  10          0.66          4.00         4.05 o
   2   2  10       1267.88       1244.36        15.76 o
   3   2  10       2305.09       2285.83        24.58 o
   4   2  10         47.84         40.00         6.51 o
   5   2  10        346.97        356.77        12.63 o
   6   2  10        518.99        508.56        15.07 o
   7   2  10         36.85         51.54        11.26 o
 -10   3  10        493.83        467.90        20.28 o
  -9   3  10        757.35        772.64        21.88 o
  -8   3  10        516.31        478.19        17.72 o
  -7   3  10       1739.79       1746.78        25.65 o
  -6   3  10       3472.73       3433.30        39.37 o
  -5   3  10        913.16        930.58        17.26 o
  -4   3  10       4678.60       4698.65        38.06 o
  -3   3  10       2151.60       2080.61        20.99 o
  -2   3  10        654.85        614.18        10.86 o
  -1   3  10       5074.48       5128.48        39.41 o
   0   3  10       1587.34       1535.70        17.12 o
   1   3  10       1993.96       1953.20        20.25 o
   2   3  10       3311.90       3229.35        43.48 o
   3   3  10        733.12        725.27        12.49 o
   4   3  10        184.92        180.21         9.97 o
   5   3  10       1154.08       1192.76        19.89 o
   6   3  10       1019.89        959.84        19.05 o
   7   3  10        105.57        103.91        12.25 o
  -9   4  10        992.89        966.08        27.84 o
  -8   4  10         33.66         36.65        10.81 o
  -7   4  10       1362.50       1392.98        27.66 o
  -6   4  10       1563.93       1585.38        32.48 o
  -5   4  10         13.09         23.45         6.56 o
  -4   4  10       2684.65       2696.53        26.01 o
  -3   4  10       2261.04       2205.03        22.42 o
  -2   4  10        243.20        251.21        11.46 o
  -1   4  10       1039.44        988.82        20.47 o
   0   4  10       4117.00       4101.94        36.86 o
   1   4  10        525.96        542.58        15.16 o
   2   4  10       2640.80       2609.57        25.67 o
   3   4  10       1499.84       1487.56        20.58 o
   4   4  10        167.74        175.18        11.57 o
   5   4  10        628.55        663.14        19.58 o
   6   4  10        400.22        462.64        21.08 o
  -9   5  10         10.65          4.85        12.51 o
  -8   5  10       3512.38       3547.30        74.38 o
  -7   5  10        246.27        229.14        14.56 o
  -6   5  10         40.91         17.09         9.92 o
  -5   5  10       6752.22       6683.02        61.72 o
  -4   5  10         12.89         30.65         7.36 o
  -3   5  10        684.54        695.75        17.45 o
  -2   5  10       8439.35       8153.44        64.21 o
  -1   5  10        280.83        287.35        10.29 o
   0   5  10        225.15        228.84         9.96 o
   1   5  10       5869.48       5916.49        46.96 o
   2   5  10         16.65         16.35         6.88 o
   3   5  10         66.59         69.16        10.00 o
   4   5  10       3483.40       3550.62        48.39 o
   5   5  10         21.40          8.48        10.63 o
   6   5  10         28.88         31.87        11.89 o
  -8   6  10          2.33         13.55        12.01 o
  -7   6  10        980.15        982.38        33.33 o
  -6   6  10        809.45        818.78        20.51 o
  -5   6  10         46.11         42.59        13.03 o
  -4   6  10        522.60        583.25        19.13 o
  -3   6  10       1682.34       1625.30        23.93 o
  -2   6  10         37.03         29.15         7.44 o
  -1   6  10       2069.18       1960.66        29.28 o
   0   6  10       2158.88       2116.79        31.17 o
   1   6  10        189.27        210.17        15.77 o
   2   6  10        578.73        594.66        19.56 o
   3   6  10        912.81        920.06        29.15 o
   4   6  10          3.01         26.96        12.81 o
   5   6  10        104.08        112.30        16.42 o
  -7   7  10       1609.49       1545.33        48.71 o
  -6   7  10       1694.72       1759.23        44.17 o
  -5   7  10          0.20         13.44        10.33 o
  -4   7  10       2486.70       2442.05        36.19 o
  -3   7  10       2103.51       2097.60        32.41 o
  -2   7  10          9.54         11.83         9.21 o
  -1   7  10       2862.14       2843.82        38.69 o
   0   7  10        706.74        741.87        19.97 o
   1   7  10        333.55        314.91        15.50 o
   2   7  10       1624.25       1641.14        32.36 o
   3   7  10       1289.93       1295.46        26.78 o
   4   7  10          2.31         -8.70        12.68 o
  -6   8  10        588.17        597.32        41.80 o
  -5   8  10          3.36          7.40        11.18 o
  -4   8  10        216.84        230.59        15.96 o
  -3   8  10        486.76        521.80        19.73 o
  -2   8  10          8.23          4.57        12.75 o
  -1   8  10        732.89        754.48        21.32 o
   0   8  10        336.27        350.52        17.46 o
   1   8  10         12.86          2.64        12.16 o
   2   8  10         16.09         14.19        12.47 o
   3   8  10        291.75        341.48        20.99 o
  -4   9  10         21.75         28.41        12.64 o
  -3   9  10        116.48         86.56        15.45 o
  -2   9  10       2556.54       2642.52        70.41 o
  -1   9  10        206.07        220.27        22.93 o
   0   9  10        239.57        230.51        16.94 o
   1   9  10       1342.13       1385.85        39.18 o
 -10   1  11        505.31        477.45        19.90 o
  -9   1  11        595.45        638.21        21.01 o
  -8   1  11        863.51        904.02        21.85 o
  -7   1  11        760.90        725.83        21.36 o
  -6   1  11       2973.62       3012.99        43.36 o
  -5   1  11       3476.19       3522.04        31.59 o
  -4   1  11       2280.06       2259.69        22.95 o
  -3   1  11        705.53        690.74        15.46 o
  -2   1  11       3652.84       3646.73        30.60 o
  -1   1  11       1290.59       1282.67        15.68 o
   0   1  11       1177.49       1133.65        13.70 o
   1   1  11       1849.06       1873.07        19.74 o
   2   1  11       1656.69       1622.92        18.65 o
   3   1  11       1071.95       1103.39        17.42 o
   4   1  11       1278.50       1218.81        17.64 o
   5   1  11        563.39        537.58        14.69 o
   6   1  11        458.89        464.96        16.98 o
   7   1  11        251.56        254.32        15.35 o
 -10   2  11         79.84         81.32        13.62 o
  -9   2  11         23.42         30.86        11.50 o
  -8   2  11        139.12        139.81        12.52 o
  -7   2  11         72.70         63.70         9.14 o
  -6   2  11        181.15        214.96        16.84 o
  -5   2  11        162.80        178.31         9.40 o
  -4   2  11         23.37         19.77         6.16 o
  -3   2  11        765.63        785.73        13.79 o
  -2   2  11        305.62        314.94         9.61 o
  -1   2  11        141.25        147.00         7.00 o
   0   2  11         99.78        122.78         6.60 o
   1   2  11         99.22        102.72         8.23 o
   2   2  11         25.87         16.97         5.71 o
   3   2  11        348.67        379.04        11.39 o
   4   2  11         54.96         57.61         7.43 o
   5   2  11        261.64        212.03        11.36 o
   6   2  11          3.82          0.14         8.74 o
   7   2  11         51.21         45.49        11.76 o
 -10   3  11        211.36        293.91        69.55 o
  -9   3  11        364.05        354.91        19.29 o
  -8   3  11        841.47        865.96        21.77 o
  -7   3  11       1151.63       1168.47        21.82 o
  -6   3  11        168.05        196.56        11.34 o
  -5   3  11       1783.31       1764.17        24.42 o
  -4   3  11       1585.55       1577.66        20.35 o
  -3   3  11       1802.69       1796.70        19.78 o
  -2   3  11        866.24        853.94        13.42 o
  -1   3  11       2570.57       2595.42        26.59 o
   0   3  11        629.55        616.10        13.00 o
   1   3  11        704.42        705.18        12.32 o
   2   3  11       1534.71       1501.77        21.76 o
   3   3  11        557.11        558.05        12.77 o
   4   3  11        314.32        324.32        12.41 o
   5   3  11        378.20        382.44        15.67 o
   6   3  11        642.66        571.45        17.84 o
  -9   4  11         97.69         85.85        15.12 o
  -8   4  11        309.80        296.57        17.68 o
  -7   4  11         20.01         38.02         9.52 o
  -6   4  11         82.48         85.16         9.55 o
  -5   4  11        892.77        885.28        17.76 o
  -4   4  11        227.98        238.52         9.72 o
  -3   4  11         17.09         16.85         5.72 o
  -2   4  11       1291.18       1305.89        16.78 o
  -1   4  11        234.53        229.37         9.55 o
   0   4  11       1125.21       1124.99        16.93 o
   1   4  11        172.05        163.86         8.86 o
   2   4  11        193.13        197.15        10.00 o
   3   4  11          2.23         -4.12         6.86 o
   4   4  11        165.79        157.02        11.33 o
   5   4  11         34.56         28.69         9.61 o
   6   4  11         21.86         32.64        11.99 o
  -9   5  11        168.10        155.47        16.91 o
  -8   5  11        322.28        321.48        18.11 o
  -7   5  11        137.60        159.19        14.11 o
  -6   5  11        375.10        366.12        16.78 o
  -5   5  11        222.22        265.32        14.20 o
  -4   5  11        112.38        125.06         9.66 o
  -3   5  11        563.02        544.42        13.13 o
  -2   5  11       1759.50       1760.42        24.35 o
  -1   5  11        838.14        844.34        15.50 o
   0   5  11        326.73        322.69        13.06 o
   1   5  11        343.73        350.41        11.36 o
   2   5  11        104.46        114.64        11.29 o
   3   5  11        714.45        726.52        19.81 o
   4   5  11        149.50        151.07        13.15 o
   5   5  11        112.33        101.54        13.22 o
  -8   6  11        166.51        147.41        15.14 o
  -7   6  11        139.15        150.19        14.09 o
  -6   6  11        253.46        274.22        22.74 o
  -5   6  11        555.01        578.28        23.55 o
  -4   6  11        488.78        462.11        16.93 o
  -3   6  11        919.48        913.64        26.52 o
  -2   6  11        142.97        163.92        12.37 o
  -1   6  11        466.14        432.30        20.23 o
   0   6  11        495.65        474.61        16.76 o
   1   6  11        342.37        311.69        15.67 o
   2   6  11         54.13         53.88        11.42 o
   3   6  11        326.76        307.96        22.70 o
   4   6  11          1.84          9.73        12.31 o
   5   6  11         74.77         80.38        15.95 o
  -7   7  11          7.28          8.84        13.75 o
  -6   7  11         17.75         16.84        13.81 o
  -5   7  11         59.93         81.74        12.62 o
  -4   7  11        149.46        145.07        13.23 o
  -3   7  11          4.66         10.66        11.62 o
  -2   7  11         36.66         35.33        10.51 o
  -1   7  11        304.68        293.56        15.72 o
   0   7  11        121.39        140.18        16.69 o
   1   7  11        199.04        209.17        14.90 o
   2   7  11        258.08        229.49        41.36 o
   3   7  11          8.72         -5.08        14.39 o
   4   7  11          4.60         -6.57        16.08 o
  -5   8  11        731.36        743.19        24.99 o
  -4   8  11        296.44        344.49        18.70 o
  -3   8  11        296.47        317.62        23.17 o
  -2   8  11        242.30        265.06        19.16 o
  -1   8  11        359.46        380.38        18.79 o
   0   8  11        111.31        138.66        14.10 o
   1   8  11        336.10        320.68        19.47 o
   2   8  11          5.07         -5.82        12.32 o
  -2   9  11         13.96         17.94        14.74 o
  -1   9  11          0.63         -3.78        12.63 o
 -10   0  12       2952.95       2964.27        67.61 o
  -9   0  12       1193.58       1256.72        42.68 o
  -8   0  12         10.42         21.96        13.27 o
  -7   0  12       4858.48       4852.72        68.85 o
  -6   0  12       4040.36       3957.92        66.48 o
  -5   0  12         80.88         92.75        10.75 o
  -4   0  12      14493.94      14183.94       181.02 o
  -3   0  12       3652.53       3653.03        45.09 o
  -2   0  12        146.81        150.89         9.12 o
  -1   0  12      12613.19      12276.44       119.22 o
   0   0  12       5647.52       5814.86        63.48 o
   1   0  12        169.23        201.69        12.26 o
   2   0  12       3669.03       3662.76        52.00 o
   3   0  12       2317.85       2277.31        34.63 o
   4   0  12          1.47          5.24         9.23 o
   5   0  12       2367.76       2366.52        38.21 o
   6   0  12        824.37        804.69        29.63 o
 -10   1  12        354.27        367.50        20.30 o
  -9   1  12       1718.56       1683.69        46.31 o
  -8   1  12        129.26        135.38        12.22 o
  -7   1  12       1360.31       1361.32        22.94 o
  -6   1  12       2175.93       2210.20        28.52 o
  -5   1  12        782.96        752.33        14.81 o
  -4   1  12        299.15        303.62         9.78 o
  -3   1  12       3698.17       3660.48        31.92 o
  -2   1  12        196.07        195.46         8.09 o
  -1   1  12       2711.19       2813.82        27.97 o
   0   1  12       4834.12       4864.11        42.15 o
   1   1  12        305.34        254.21         8.72 o
   2   1  12       1100.05       1111.31        15.95 o
   3   1  12       1668.97       1642.10        20.35 o
   4   1  12        167.54        154.21        11.50 o
   5   1  12        870.65        815.32        22.47 o
   6   1  12       1030.58       1016.64        22.44 o
 -10   2  12         15.03         16.10        12.67 o
  -9   2  12        332.27        316.80        17.51 o
  -8   2  12       6166.28       6142.53        73.68 o
  -7   2  12         73.21         86.50        10.02 o
  -6   2  12        934.65        906.17        18.54 o
  -5   2  12       9944.70       9876.47        76.87 o
  -4   2  12          1.88         -6.07         6.07 o
  -3   2  12       3400.21       3356.39        32.64 o
  -2   2  12      13647.49      13693.29        99.78 o
  -1   2  12          1.77          1.63         5.52 o
   0   2  12       1860.43       1807.01        23.94 o
   1   2  12       8506.86       8566.32        67.37 o
   2   2  12          0.59          4.12         5.94 o
   3   2  12        462.50        484.75        12.34 o
   4   2  12       5161.60       5126.90        44.10 o
   5   2  12         93.22         88.23        10.45 o
   6   2  12         88.39        108.48        12.48 o
  -9   3  12       1028.23       1120.28        28.55 o
  -8   3  12        119.56        117.57        11.73 o
  -7   3  12        707.72        757.70        22.74 o
  -6   3  12       2503.47       2402.06        30.88 o
  -5   3  12        602.23        573.50        15.37 o
  -4   3  12       1956.75       1945.11        23.77 o
  -3   3  12       2664.22       2627.48        27.85 o
  -2   3  12        767.68        768.44        14.43 o
  -1   3  12       2047.65       2073.76        23.77 o
   0   3  12       1737.14       1767.85        21.73 o
   1   3  12        202.70        232.48        12.03 o
   2   3  12        544.80        566.24        13.88 o
   3   3  12       1966.70       1917.87        24.89 o
   4   3  12        318.68        318.10        14.05 o
   5   3  12        283.81        299.70        14.79 o
   6   3  12        823.26        786.70        23.27 o
  -9   4  12       1409.85       1397.86        33.25 o
  -8   4  12         65.38         61.43        12.26 o
  -7   4  12       4056.68       3903.96        43.88 o
  -6   4  12       1226.32       1291.62        22.74 o
  -5   4  12          2.70          2.73         7.79 o
  -4   4  12       5246.79       5274.31        46.69 o
  -3   4  12       2738.63       2805.05        29.52 o
  -2   4  12        300.46        287.70        13.07 o
  -1   4  12       3516.13       3495.92        34.27 o
   0   4  12       2504.01       2548.24        27.79 o
   1   4  12        190.89        203.73        13.55 o
   2   4  12       2929.74       2958.03        42.99 o
   3   4  12        548.58        557.25        15.99 o
   4   4  12        162.44        140.67        11.94 o
   5   4  12       1797.41       1743.05        30.91 o
  -8   5  12          0.57         -9.55        11.57 o
  -7   5  12        350.47        353.01        18.42 o
  -6   5  12       1374.44       1385.09        26.83 o
  -5   5  12          6.08          9.56         9.36 o
  -4   5  12        502.57        509.04        16.75 o
  -3   5  12       2064.95       2007.12        24.78 o
  -2   5  12         28.53         40.08         8.23 o
  -1   5  12         67.86         70.23         8.01 o
   0   5  12        742.65        746.00        15.55 o
   1   5  12         51.32         56.85         8.61 o
   2   5  12        310.40        313.93        17.20 o
   3   5  12        718.48        715.34        22.77 o
   4   5  12         76.06         94.80        14.44 o
   5   5  12        165.91        165.67        14.99 o
  -7   6  12          3.06          1.90        11.32 o
  -6   6  12        311.29        343.44        20.20 o
  -5   6  12       2212.64       2181.66        38.56 o
  -4   6  12          0.55          4.04        11.40 o
  -3   6  12        146.62        150.56        13.92 o
  -2   6  12       1708.24       1768.86        29.59 o
  -1   6  12          3.37          6.45         9.34 o
   0   6  12        128.26        139.26        12.55 o
   1   6  12       2705.65       2731.60        38.04 o
   2   6  12         85.56        108.57        16.92 o
   3   6  12        192.46        216.58        22.89 o
   4   6  12       1104.26       1114.25        35.32 o
  -6   7  12        508.11        564.42        24.50 o
  -5   7  12        256.21        246.04        18.37 o
  -4   7  12        681.77        657.16        22.09 o
  -3   7  12        918.71        925.20        28.61 o
  -2   7  12        321.23        295.69        16.24 o
  -1   7  12        229.80        250.85        15.60 o
   0   7  12        519.94        532.45        19.45 o
   1   7  12         72.95         89.43        12.60 o
   2   7  12        354.63        318.22        24.71 o
   3   7  12        239.98        277.24        23.61 o
  -5   8  12        188.81        193.51        18.67 o
  -4   8  12        521.83        559.93        28.01 o
  -3   8  12         97.71        122.68        15.97 o
  -2   8  12         84.67         93.13        15.37 o
  -1   8  12        626.23        671.17        29.13 o
   0   8  12         57.34         50.81        12.49 o
   1   8  12        647.98        640.01        24.82 o
  -9   1  13        683.55        711.39        22.41 o
  -8   1  13        809.47        798.90        21.87 o
  -7   1  13        706.72        670.33        20.55 o
  -6   1  13       1801.60       1721.01        23.24 o
  -5   1  13        780.50        796.74        15.71 o
  -4   1  13        221.14        216.53        10.41 o
  -3   1  13       1259.41       1205.12        18.17 o
  -2   1  13       1084.46       1116.11        17.09 o
  -1   1  13        893.92        872.49        18.06 o
   0   1  13        597.76        626.77        15.82 o
   1   1  13       1171.20       1150.38        17.62 o
   2   1  13        722.33        722.71        13.89 o
   3   1  13        576.43        576.92        16.66 o
   4   1  13         87.48        103.09         9.11 o
   5   1  13         94.50        112.72        10.84 o
   6   1  13        108.30         95.52        12.28 o
  -9   2  13         30.13         37.94        12.46 o
  -8   2  13        198.76        212.76        15.47 o
  -7   2  13         85.66         83.03         9.79 o
  -6   2  13        857.82        793.01        20.41 o
  -5   2  13         51.80         60.26         8.02 o
  -4   2  13         69.39         87.59         8.21 o
  -3   2  13        296.66        302.70        11.00 o
  -2   2  13        864.23        870.16        22.92 o
  -1   2  13        280.27        293.92        11.74 o
   0   2  13        284.46        304.19        12.35 o
   1   2  13         51.72         51.45         8.59 o
   2   2  13        217.55        213.73        10.73 o
   3   2  13         30.47         18.60         7.11 o
   4   2  13        220.24        209.61        11.53 o
   5   2  13         48.18         52.56         9.64 o
   6   2  13          3.05          4.52        14.79 o
  -9   3  13        986.49        958.05        25.71 o
  -8   3  13        241.93        256.62        15.82 o
  -7   3  13        494.22        526.68        18.95 o
  -6   3  13        615.94        631.67        17.01 o
  -5   3  13       1303.44       1217.32        21.27 o
  -4   3  13        795.41        776.71        15.89 o
  -3   3  13        416.26        436.53        12.37 o
  -2   3  13        585.07        593.02        14.81 o
  -1   3  13        530.11        526.14        12.80 o
   0   3  13       1216.88       1184.38        20.13 o
   1   3  13         42.82         52.37         8.92 o
   2   3  13        427.40        458.26        17.52 o
   3   3  13        470.89        504.03        19.59 o
   4   3  13         84.81         88.73        10.12 o
   5   3  13        175.54        168.53        13.33 o
  -9   4  13        318.88        355.13        45.75 o
  -8   4  13        464.07        502.42        28.33 o
  -7   4  13        249.18        220.15        13.77 o
  -6   4  13        200.12        214.13        12.58 o
  -5   4  13        661.63        686.25        17.11 o
  -4   4  13         73.62         64.04         7.86 o
  -3   4  13        835.79        874.44        18.04 o
  -2   4  13        244.35        247.60        16.13 o
  -1   4  13         94.46         81.42         8.39 o
   0   4  13        738.35        745.74        26.85 o
   1   4  13       1038.52       1015.93        19.79 o
   2   4  13        220.69        192.35        11.57 o
   3   4  13        136.07        129.18        15.56 o
   4   4  13        215.53        182.81        13.90 o
   5   4  13          5.49          2.41        10.11 o
  -8   5  13        609.99        648.79        24.35 o
  -7   5  13         87.74         95.60        12.55 o
  -6   5  13        266.85        284.81        16.18 o
  -5   5  13        493.95        565.91        22.16 o
  -4   5  13        549.05        586.58        18.60 o
  -3   5  13        393.13        378.14        16.08 o
  -2   5  13        713.51        720.00        17.19 o
  -1   5  13        238.34        246.30        11.30 o
   0   5  13          3.78          5.14         7.61 o
   1   5  13        207.92        204.30        13.78 o
   2   5  13        265.62        287.42        19.52 o
   3   5  13         84.45         87.88        14.28 o
   4   5  13        111.06        128.20        19.22 o
  -7   6  13        645.10        653.00        25.96 o
  -6   6  13        101.95         79.48        14.93 o
  -5   6  13        260.25        259.23        18.08 o
  -4   6  13        676.39        721.36        28.89 o
  -3   6  13        760.92        775.07        23.88 o
  -2   6  13        640.16        651.17        20.01 o
  -1   6  13        443.61        462.34        17.79 o
   0   6  13        245.31        254.21        15.23 o
   1   6  13        459.62        465.86        25.77 o
   2   6  13        407.96        402.22        24.88 o
   3   6  13        270.70        252.37        37.45 o
  -6   7  13        373.05        410.72        33.57 o
  -5   7  13         76.62         97.55        15.60 o
  -4   7  13         66.08         68.04        16.59 o
  -3   7  13        214.81        245.30        24.49 o
  -2   7  13        100.66        114.65        13.08 o
  -1   7  13        139.80        144.21        13.79 o
   0   7  13         91.03         86.22        12.87 o
   1   7  13         24.18         29.19        14.22 o
   2   7  13          4.16         -1.69        16.26 o
  -3   8  13        547.76        526.17        24.18 o
  -2   8  13        729.58        746.90        32.01 o
  -1   8  13        131.48        119.55        14.49 o
   0   8  13        177.55        154.55        15.11 o
  -9   0  14        627.91        633.67        33.90 o
  -8   0  14        269.41        308.46        26.41 o
  -7   0  14        195.19        207.06        51.79 o
  -6   0  14       1613.70       1642.63        55.79 o
  -5   0  14        530.07        524.15        18.01 o
  -4   0  14       1168.64       1194.23        30.54 o
  -3   0  14       4232.71       4167.02        51.67 o
  -2   0  14       2179.97       2077.29        45.11 o
  -1   0  14        517.12        544.61        20.46 o
   0   0  14       1275.01       1322.23        30.65 o
   1   0  14       1866.27       1846.38        52.41 o
   2   0  14        903.69        870.48        26.14 o
   3   0  14       2768.29       2751.13        66.77 o
   4   0  14        900.03        936.93        25.33 o
   5   0  14         99.60         85.53        17.19 o
  -9   1  14          0.24        -11.88        11.88 o
  -8   1  14       1319.64       1317.28        27.21 o
  -7   1  14       1361.55       1347.55        23.85 o
  -6   1  14        249.45        243.27        11.88 o
  -5   1  14       2316.61       2290.04        25.49 o
  -4   1  14        478.26        501.19        13.50 o
  -3   1  14          1.67          1.72         6.63 o
  -2   1  14       2547.88       2639.79        38.46 o
  -1   1  14       1732.40       1758.27        27.72 o
   0   1  14         51.77         54.76         8.65 o
   1   1  14       2350.00       2319.12        29.69 o
   2   1  14       1855.60       1831.82        24.17 o
   3   1  14        141.53        150.51         9.70 o
   4   1  14       1340.41       1315.00        20.33 o
   5   1  14        837.59        835.05        19.20 o
  -9   2  14        747.39        771.49        24.03 o
  -8   2  14        214.58        231.14        24.19 o
  -7   2  14        487.76        493.92        16.39 o
  -6   2  14       2091.38       2170.65        29.91 o
  -5   2  14        199.07        221.48        11.73 o
  -4   2  14       1196.58       1227.50        19.60 o
  -3   2  14       2244.16       2336.71        29.84 o
  -2   2  14        159.92        161.20        10.42 o
  -1   2  14        255.22        272.10        20.98 o
   0   2  14       2879.94       2997.14        38.80 o
   1   2  14        318.75        328.28        13.59 o
   2   2  14        225.19        239.32        12.80 o
   3   2  14       2007.99       2024.82        29.07 o
   4   2  14        260.98        315.50        23.57 o
   5   2  14         41.30         51.31        11.31 o
  -9   3  14         51.34         46.00        12.90 o
  -8   3  14        171.07        164.17        13.37 o
  -7   3  14       2247.41       2374.58        33.02 o
  -6   3  14        537.75        494.30        16.69 o
  -5   3  14        114.37        126.44        10.91 o
  -4   3  14       3146.62       3055.89        36.25 o
  -3   3  14        804.85        844.98        18.20 o
  -2   3  14        617.86        684.05        16.75 o
  -1   3  14       3017.45       2970.89        38.81 o
   0   3  14        121.56        150.02        12.21 o
   1   3  14       1105.87       1145.29        21.55 o
   2   3  14       2306.11       2299.91        33.89 o
   3   3  14        422.56        415.49        15.96 o
   4   3  14        185.61        193.09        14.80 o
   5   3  14       1003.31       1064.33        24.19 o
  -8   4  14        400.84        376.79        21.52 o
  -7   4  14        264.31        274.82        15.09 o
  -6   4  14       1658.75       1662.66        27.08 o
  -5   4  14        532.55        562.09        16.77 o
  -4   4  14        243.22        265.48        13.41 o
  -3   4  14       1115.15       1144.29        20.88 o
  -2   4  14        537.06        574.05        15.80 o
  -1   4  14        763.56        742.24        17.32 o
   0   4  14       3442.60       3439.48        41.90 o
   1   4  14        644.43        650.91        17.64 o
   2   4  14       1055.72       1005.04        21.14 o
   3   4  14        489.69        499.89        18.34 o
   4   4  14        185.15        178.22        14.61 o
  -7   5  14          6.85         14.54        11.86 o
  -6   5  14        466.11        460.25        19.16 o
  -5   5  14       3752.99       3769.39        87.67 o
  -4   5  14        114.11        126.69        14.45 o
  -3   5  14        648.91        636.18        19.08 o
  -2   5  14       3285.13       3194.65        48.39 o
  -1   5  14        239.40        246.44        12.64 o
   0   5  14        421.17        458.57        22.54 o
   1   5  14       2389.46       2300.97        42.34 o
   2   5  14        159.95        150.17        13.48 o
   3   5  14        298.48        289.83        18.76 o
  -6   6  14        560.26        589.86        25.51 o
  -5   6  14        168.63        130.77        19.16 o
  -4   6  14        187.07        180.77        19.42 o
  -3   6  14        792.83        805.48        25.08 o
  -2   6  14        110.39        139.33        15.30 o
  -1   6  14        472.96        453.19        20.86 o
   0   6  14        764.59        771.57        25.17 o
   1   6  14        146.82        190.26        17.91 o
   2   6  14        128.15        127.96        18.46 o
  -5   7  14          2.10         10.72        17.53 o
  -4   7  14       1795.06       1819.16        44.65 o
  -3   7  14        358.54        382.87        25.31 o
  -2   7  14          0.62         12.29        13.20 o
  -1   7  14       1746.98       1775.75        32.64 o
   0   7  14        779.02        781.05        23.29 o
   1   7  14          0.42         -2.05        18.09 o
  -9   1  15        474.23        498.23        23.57 o
  -8   1  15        883.31        917.05        26.91 o
  -7   1  15        564.18        584.27        24.52 o
  -6   1  15       1319.93       1316.95        21.55 o
  -5   1  15       1133.61       1162.80        19.85 o
  -4   1  15        970.43        969.55        17.89 o
  -3   1  15        716.60        716.26        17.14 o
  -2   1  15       1071.27       1091.29        22.88 o
  -1   1  15        671.80        696.04        26.15 o
   0   1  15        903.30        919.23        21.64 o
   1   1  15        444.25        487.31        17.28 o
   2   1  15        324.41        326.83        16.74 o
   3   1  15        899.79        880.96        22.62 o
   4   1  15        566.18        586.58        21.67 o
  -8   2  15         29.96         40.86        11.93 o
  -7   2  15         40.89         35.89        10.15 o
  -6   2  15        103.64        104.31        11.98 o
  -5   2  15        110.36        105.38         9.77 o
  -4   2  15         46.73         40.74         8.28 o
  -3   2  15        642.20        601.73        16.28 o
  -2   2  15        186.22        195.94        13.43 o
  -1   2  15        258.17        275.48        15.12 o
   0   2  15          3.53         -3.54        10.97 o
   1   2  15         22.87         23.69        10.26 o
   2   2  15         21.96         41.45        10.83 o
   3   2  15         21.43         10.61         8.76 o
   4   2  15         20.83         14.64        11.17 o
  -8   3  15        475.25        473.00        17.81 o
  -7   3  15        728.55        731.59        20.00 o
  -6   3  15        146.85        172.36        12.67 o
  -5   3  15        775.96        783.76        19.85 o
  -4   3  15        902.80        934.53        32.43 o
  -3   3  15       1416.28       1401.56        28.32 o
  -2   3  15        146.94        164.74        11.51 o
  -1   3  15        359.34        350.67        15.92 o
   0   3  15        796.38        832.38        21.82 o
   1   3  15        695.96        725.54        34.88 o
   2   3  15        183.46        176.40        12.46 o
   3   3  15        126.40        135.64        12.34 o
   4   3  15        174.82        143.85        17.32 o
  -8   4  15          4.78         -2.34        12.30 o
  -7   4  15        132.38        109.12        13.51 o
  -6   4  15          7.03         22.99        10.05 o
  -5   4  15        300.34        358.69        17.04 o
  -4   4  15         80.35         80.43        10.24 o
  -3   4  15        162.47        151.78        12.54 o
  -2   4  15        163.83        185.46        12.11 o
  -1   4  15        298.42        351.28        19.93 o
   0   4  15        261.73        269.55        15.21 o
   1   4  15        145.42        164.87        12.65 o
   2   4  15          5.22         15.29         9.93 o
   3   4  15          6.98         -2.14        11.14 o
  -7   5  15        141.28        126.40        15.06 o
  -6   5  15        282.00        321.46        18.40 o
  -5   5  15        115.98        125.76        15.34 o
  -4   5  15        180.71        200.32        16.11 o
  -3   5  15        374.91        401.09        17.70 o
  -2   5  15        443.09        496.43        24.11 o
  -1   5  15        114.19        141.56        13.29 o
   0   5  15        501.11        496.42        19.65 o
   1   5  15        138.69        129.20        13.63 o
   2   5  15          2.47          7.63        11.54 o
  -6   6  15        319.64        280.95        21.24 o
  -5   6  15         14.90          6.86        15.75 o
  -4   6  15        691.21        654.30        29.78 o
  -3   6  15        392.45        396.70        21.52 o
  -2   6  15          5.54          8.45        12.54 o
  -1   6  15         36.03         34.81        13.72 o
   0   6  15        475.63        476.50        23.50 o
   1   6  15          5.15          9.64        13.68 o
  -3   7  15          2.48        -15.69        23.11 o
  -2   7  15         18.60         39.70        14.85 o
  -1   7  15        289.94        261.26        19.42 o
  -8   0  16         20.46         28.25        17.37 o
  -7   0  16       4117.87       4217.68        81.29 o
  -6   0  16       1993.98       1920.26        49.20 o
  -5   0  16         23.83         11.64        13.67 o
  -4   0  16       6775.79       6720.34       106.80 o
  -3   0  16       1225.43       1205.55        40.89 o
  -2   0  16         34.50         45.50        16.49 o
  -1   0  16       8009.68       8057.50       104.08 o
   0   0  16        357.09        345.59        21.04 o
   1   0  16          2.37         15.88        12.66 o
   2   0  16       3072.81       3190.90        59.57 o
   3   0  16         18.92          7.22        13.60 o
   4   0  16          5.75         10.78        14.27 o
  -8   1  16        504.86        489.14        22.59 o
  -7   1  16        266.71        273.37        15.98 o
  -6   1  16       1665.86       1675.54        27.06 o
  -5   1  16        816.57        771.90        17.58 o
  -4   1  16        216.86        216.27        12.75 o
  -3   1  16       3218.39       3204.51        74.75 o
  -2   1  16        697.71        717.69        20.67 o
  -1   1  16        247.49        260.92        15.70 o
   0   1  16       2058.88       2012.21        64.17 o
   1   1  16        947.06        931.71        23.08 o
   2   1  16         77.18         87.25        20.54 o
   3   1  16        725.64        748.74        22.33 o
   4   1  16        456.38        431.65        22.45 o
  -8   2  16       2121.15       2109.76        35.61 o
  -7   2  16          0.43         -2.19         9.63 o
  -6   2  16       1431.22       1400.80        23.00 o
  -5   2  16       4784.48       4801.18        46.65 o
  -4   2  16        388.74        381.65        15.53 o
  -3   2  16       2694.89       2747.77        41.85 o
  -2   2  16       5623.08       5705.48        63.03 o
  -1   2  16        208.59        197.70        14.35 o
   0   2  16       1425.40       1473.10        44.69 o
   1   2  16       2488.83       2546.21        54.55 o
   2   2  16        186.68        208.29        15.30 o
   3   2  16       1375.35       1454.18        29.08 o
  -8   3  16        229.06        221.75        16.49 o
  -7   3  16         71.56         95.90        12.12 o
  -6   3  16        820.67        752.80        20.23 o
  -5   3  16        839.50        892.82        25.23 o
  -4   3  16        321.49        309.74        14.95 o
  -3   3  16       1479.50       1569.04        31.16 o
  -2   3  16       2110.86       2034.92        33.09 o
  -1   3  16        246.60        253.64        15.83 o
   0   3  16       1252.54       1228.32        26.54 o
   1   3  16        768.39        733.52        22.30 o
   2   3  16         47.43         43.67        12.40 o
   3   3  16        849.01        761.57        23.15 o
  -7   4  16       1499.71       1471.10        30.49 o
  -6   4  16        349.94        335.61        16.34 o
  -5   4  16          1.98        -10.37        10.37 o
  -4   4  16       4012.29       4078.48        50.92 o
  -3   4  16        206.43        184.67        12.44 o
  -2   4  16          6.12          1.76         9.96 o
  -1   4  16       3045.06       3060.95        53.46 o
   0   4  16        120.30        128.41        13.79 o
   1   4  16          0.16         -0.79        11.15 o
   2   4  16       3127.68       3117.07       109.77 o
  -6   5  16        751.53        760.87        33.02 o
  -5   5  16        119.83        107.80        15.47 o
  -4   5  16         53.11         43.77        13.27 o
  -3   5  16       2049.64       2039.43        33.97 o
  -2   5  16        449.76        448.63        22.34 o
  -1   5  16         69.19         75.91        15.11 o
   0   5  16       1241.24       1307.72        31.94 o
   1   5  16        461.69        476.33        31.37 o
  -4   6  16         94.64        101.57        19.36 o
  -3   6  16        249.60        265.67        20.03 o
  -2   6  16       1384.26       1396.36        33.53 o
  -1   6  16        374.05        384.92        50.74 o
   0   6  16        523.16        605.91        37.64 o
  -8   1  17        475.88        490.80        38.61 o
  -7   1  17        383.26        351.09        18.59 o
  -6   1  17        252.72        265.13        15.77 o
  -5   1  17        238.09        256.39        16.12 o
  -4   1  17        407.98        363.99        19.36 o
  -3   1  17        484.43        458.28        18.16 o
  -2   1  17        283.90        266.00        16.33 o
  -1   1  17        402.28        398.03        18.05 o
   0   1  17        148.31        182.20        14.40 o
   1   1  17        151.24        162.12        18.63 o
   2   1  17        394.79        400.78        18.99 o
   3   1  17        136.02        116.23        14.13 o
  -7   2  17        142.56        148.88        13.16 o
  -6   2  17        107.98         87.18        11.76 o
  -5   2  17        106.27         98.34        11.52 o
  -4   2  17          2.48          7.20         9.08 o
  -3   2  17         15.33         18.41        13.22 o
  -2   2  17         13.96          3.77        10.11 o
  -1   2  17        617.14        627.93        23.09 o
   0   2  17         58.92         61.32        13.12 o
   1   2  17         39.36         45.52        12.28 o
   2   2  17         43.68         31.60        16.12 o
  -7   3  17        529.40        551.12        23.91 o
  -6   3  17        244.58        233.48        16.27 o
  -5   3  17        251.70        255.29        15.90 o
  -4   3  17        648.53        630.03        18.62 o
  -3   3  17        146.52        148.09        13.53 o
  -2   3  17          5.79          7.37        11.06 o
  -1   3  17        472.84        507.12        25.87 o
   0   3  17        647.51        642.92        21.75 o
   1   3  17         47.46         55.10        12.88 o
   2   3  17          3.81         11.77        12.55 o
  -6   4  17        235.88        209.38        15.37 o
  -5   4  17        182.21        183.62        15.03 o
  -4   4  17         20.77         21.65        10.56 o
  -3   4  17        466.04        468.30        20.18 o
  -2   4  17         75.33         77.17        13.32 o
  -1   4  17         37.99         40.09        11.79 o
   0   4  17        473.22        524.80        23.07 o
   1   4  17        327.05        329.17        18.72 o
  -5   5  17        152.67        156.68        16.92 o
  -4   5  17        225.42        230.72        18.65 o
  -3   5  17         61.03         80.60        13.44 o
  -2   5  17        214.55        209.58        18.54 o
  -1   5  17         20.58         36.21        14.75 o
   0   5  17        120.37        156.21        21.49 o
  -7   0  18          2.53        -19.70        19.70 o
  -6   0  18       1415.24       1451.75        74.71 o
  -5   0  18       2152.33       2071.37        95.95 o
  -4   0  18          0.84        -15.75        15.75 o
  -3   0  18        781.76        814.14        37.71 o
  -2   0  18       1455.48       1393.00       157.90 o
  -1   0  18         15.63         11.93        19.26 o
   0   0  18        814.75        796.76        99.44 o
   1   0  18       1700.10       1721.06        69.26 o
   2   0  18         17.76         21.37        21.62 o
  -7   1  18        880.36        903.08        35.49 o
  -6   1  18        643.50        660.23        22.25 o
  -5   1  18        737.70        764.50        26.32 o
  -4   1  18       1467.71       1383.16        45.51 o
  -3   1  18       1137.37       1118.44        30.44 o
  -2   1  18        313.98        313.98        27.77 o
  -1   1  18       1524.13       1494.72        29.99 o
   0   1  18        508.28        522.37        21.36 o
   1   1  18        232.39        229.12        16.94 o
   2   1  18        551.31        539.38        32.34 o
  -6   2  18       1432.22       1434.09        32.70 o
  -5   2  18        934.56        908.03        19.95 o
  -4   2  18          1.37         -6.93        10.44 o
  -3   2  18       1305.10       1283.37        31.04 o
  -2   2  18       1171.86       1164.80        29.63 o
  -1   2  18         88.04        108.49        13.43 o
   0   2  18       1582.13       1626.77        36.80 o
   1   2  18        826.77        796.71        23.65 o
  -6   3  18          4.69         -0.82        11.44 o
  -5   3  18        101.30        123.91        13.77 o
  -4   3  18       2379.97       2348.59        38.00 o
  -3   3  18          0.59         -6.49        10.98 o
  -2   3  18         57.48         35.98        12.81 o
  -1   3  18       1688.37       1682.84        36.13 o
   0   3  18        352.23        313.83        18.62 o
   1   3  18         48.34         52.48        14.31 o
  -5   4  18        503.56        477.22        20.94 o
  -4   4  18         24.55         31.26        12.65 o
  -3   4  18        666.62        691.40        23.45 o
  -2   4  18        858.05        862.68        28.52 o
  -1   4  18         32.92         45.47        13.25 o
   0   4  18        163.00        156.49        19.91 o
  -6   1  19        602.01        591.38        29.32 o
  -5   1  19        251.67        268.93        23.84 o
  -4   1  19        128.51        128.79        16.39 o
  -3   1  19        629.25        667.16        26.60 o
  -2   1  19        237.92        250.11        19.50 o
  -1   1  19        541.50        586.07        25.26 o
   0   1  19        208.07        191.77        19.34 o
  -5   2  19          9.19         14.79        14.44 o
  -4   2  19         40.26         23.84        13.52 o
  -3   2  19         19.79         35.00        14.56 o
  -2   2  19        175.28        176.52        15.79 o
  -1   2  19         67.07         48.80        13.85 o
   0   2  19          5.44         18.00        12.63 o
  -4   3  19        488.40        505.25        21.27 o
  -3   3  19        243.83        230.27        17.05 o
  -2   3  19        300.18        292.87        24.70 o
  -1   3  19          9.73         26.77        13.35 o
  -4   0  20       2904.49       2945.47       104.84 o
  -3   0  20          0.15          8.01        41.30 o
  -2   0  20         60.37         34.01        32.09 o
  -3   1  20        714.93        685.46        30.20 o
                                                
