# Supplementary material for: (5Z,7Z,9Z)-5,10-Di­bromo­benzo[8]annulene
Source: Acta Crystallogr Sect E Struct Rep Online. 2013 Oct 16;69(Pt 11):o1641. doi: 10.1107/S1600536813027797 (PMC3884309; doi:10.1107/S1600536813027797)
Supplement: Supplementary file 3 [file e-69-o1641-Isup3.cml]

<?xml version="1.0" encoding="UTF-8"?>
<cml convention="cmlDict:cmllite" xmlns="http://www.xml-cml.org/schema" xmlns:cmlDict="http://www.xml-cml.org/dictionary/cml/" xmlns:nameDict="http://www.xml-cml.org/dictionary/cml/name/">
  <molecule id="m1">
    <name dictRef="nameDict:unknown">(5Z,7Z,9Z)-5,10-Dibromobenzo[8]annulene</name>
    <atomArray>
      <atom id="a1" elementType="Br" hydrogenCount="0">
        <label value="Br" dictRef="cmlDict:locant"/>
      </atom>
      <atom id="a28" elementType="C">
        <label value="1" dictRef="cmlDict:locant"/>
      </atom>
      <atom id="a29" elementType="C">
        <label value="2" dictRef="cmlDict:locant"/>
      </atom>
      <atom id="a30" elementType="C">
        <label value="3" dictRef="cmlDict:locant"/>
      </atom>
      <atom id="a31" elementType="C">
        <label value="4" dictRef="cmlDict:locant"/>
      </atom>
      <atom id="a32" elementType="C" hydrogenCount="0">
        <label value="4a" dictRef="cmlDict:locant"/>
      </atom>
      <atom id="a33" elementType="C" hydrogenCount="0">
        <label value="5" dictRef="cmlDict:locant"/>
      </atom>
      <atom id="a34" elementType="C">
        <label value="6" dictRef="cmlDict:locant"/>
      </atom>
      <atom id="a35" elementType="C">
        <label value="7" dictRef="cmlDict:locant"/>
      </atom>
      <atom id="a36" elementType="C">
        <label value="8" dictRef="cmlDict:locant"/>
      </atom>
      <atom id="a37" elementType="C">
        <label value="9" dictRef="cmlDict:locant"/>
      </atom>
      <atom id="a38" elementType="C" hydrogenCount="0">
        <label value="10" dictRef="cmlDict:locant"/>
      </atom>
      <atom id="a39" elementType="C" hydrogenCount="0">
        <label value="10a" dictRef="cmlDict:locant"/>
      </atom>
      <atom id="a41" elementType="H"/>
      <atom id="a42" elementType="H"/>
      <atom id="a43" elementType="H"/>
      <atom id="a44" elementType="H"/>
      <atom id="a45" elementType="H"/>
      <atom id="a46" elementType="H"/>
      <atom id="a47" elementType="H"/>
      <atom id="a48" elementType="H"/>
      <atom id="a40" elementType="Br" hydrogenCount="0">
        <label value="Br'" dictRef="cmlDict:locant"/>
      </atom>
    </atomArray>
    <bondArray>
      <bond id="a38_a37" atomRefs2="a38 a37" order="D">
        <bondStereo atomRefs4="a40 a38 a37 a36">C</bondStereo>
      </bond>
      <bond id="a37_a36" atomRefs2="a37 a36" order="S"/>
      <bond id="a36_a35" atomRefs2="a36 a35" order="D">
        <bondStereo atomRefs4="a37 a36 a35 a34">C</bondStereo>
      </bond>
      <bond id="a35_a34" atomRefs2="a35 a34" order="S"/>
      <bond id="a34_a33" atomRefs2="a34 a33" order="D">
        <bondStereo atomRefs4="a35 a34 a33 a1">C</bondStereo>
      </bond>
      <bond id="a33_a32" atomRefs2="a33 a32" order="S"/>
      <bond id="a32_a39" atomRefs2="a32 a39" order="D"/>
      <bond id="a38_a39" atomRefs2="a38 a39" order="S"/>
      <bond id="a28_a29" atomRefs2="a28 a29" order="D"/>
      <bond id="a29_a30" atomRefs2="a29 a30" order="S"/>
      <bond id="a30_a31" atomRefs2="a30 a31" order="D"/>
      <bond id="a31_a32" atomRefs2="a31 a32" order="S"/>
      <bond id="a39_a28" atomRefs2="a39 a28" order="S"/>
      <bond id="a28_a41" atomRefs2="a28 a41" order="S"/>
      <bond id="a29_a42" atomRefs2="a29 a42" order="S"/>
      <bond id="a30_a43" atomRefs2="a30 a43" order="S"/>
      <bond id="a31_a44" atomRefs2="a31 a44" order="S"/>
      <bond id="a34_a45" atomRefs2="a34 a45" order="S"/>
      <bond id="a35_a46" atomRefs2="a35 a46" order="S"/>
      <bond id="a36_a47" atomRefs2="a36 a47" order="S"/>
      <bond id="a37_a48" atomRefs2="a37 a48" order="S"/>
      <bond id="a1_a33" atomRefs2="a1 a33" order="S"/>
      <bond id="a40_a38" atomRefs2="a40 a38" order="S"/>
    </bondArray>
  </molecule>
</cml>
